# Supplementary material for: 3-(2,4-Dichloro­phen­yl)-5-phenyl-1,2,4-oxadiazole
Source: Acta Crystallogr Sect E Struct Rep Online. 2010 Mar 17;66(Pt 4):o851. doi: 10.1107/S160053681000927X (PMC2984080; doi:10.1107/S160053681000927X)
Supplement: Supplementary file 2 [file e-66-0o851-Isup2.hkl]

# 
# h,k,l, Fc-squared, Fo-squared, sigma(Fo-squared) and status flag 
# 
data_I
_shelx_title ' mo_san4_0m in P-1 (100K)' 
_shelx_refln_list_code          4 
_shelx_F_calc_maximum      187.25 
_exptl_crystal_F_000       296.00 
_reflns_d_resolution_high  0.7698 
 
loop_ 
 _symmetry_equiv_pos_as_xyz 
 'x, y, z' 
 '-x, -y, -z' 
 
_cell_length_a     3.8035 
_cell_length_b    10.9666 
_cell_length_c    14.6949 
_cell_angle_alpha  99.044 
_cell_angle_beta   91.158 
_cell_angle_gamma  98.891 
 
_shelx_F_squared_multiplier     1.000 
 
loop_ 
 _refln_index_h 
 _refln_index_k 
 _refln_index_l 
 _refln_F_squared_calc 
 _refln_F_squared_meas 
 _refln_F_squared_sigma 
 _refln_observed_status 
   1   0   0      218.37      258.07      9.53 o 
   2   0   0      160.18      155.43      8.73 o 
   3   0   0      157.84      151.80      7.18 o 
  -3   1   0       12.42       15.47      4.69 o 
  -1   1   0     2487.26     2841.28     72.38 o 
   0   1   0      602.80      580.62     13.22 o 
   1   1   0      223.09      257.13      9.68 o 
   2   1   0       68.72       79.16      3.85 o 
   3   1   0        1.20        1.76      1.43 o 
   4   1   0       31.34       36.71      5.72 o 
  -4   2   0        7.94        5.29      1.80 o 
  -3   2   0       64.99       70.91      6.50 o 
  -2   2   0        0.02       -0.40      0.48 o 
  -1   2   0      718.84      763.55     21.87 o 
   0   2   0     2664.73     2670.88    100.84 o 
   1   2   0      344.59      314.43      8.56 o 
   2   2   0       64.50       61.44      9.05 o 
   3   2   0        4.47        3.69      1.64 o 
   4   2   0      182.94      209.39     13.93 o 
  -4   3   0        0.28       -1.40      1.50 o 
  -3   3   0      272.36      275.60      6.69 o 
  -2   3   0      294.26      314.35      6.75 o 
  -1   3   0      142.41      154.57      3.97 o 
   0   3   0     1323.21     1357.65     32.70 o 
   2   3   0      846.35      810.34     38.74 o 
   4   3   0       25.02       32.55      6.13 o 
  -4   4   0      138.31      125.49      7.21 o 
  -3   4   0       10.61       10.83      1.14 o 
  -2   4   0     1458.83     1513.79     41.45 o 
  -1   4   0       57.95       60.20      1.83 o 
   0   4   0       40.70       34.61      1.55 o 
   1   4   0      163.31      154.02      3.65 o 
   2   4   0        1.33       -0.46      1.77 o 
   3   4   0      182.93      181.85      8.00 o 
   4   4   0       53.95       58.94      8.22 o 
  -4   5   0        6.92        2.57      1.55 o 
  -3   5   0       16.41       15.76      1.34 o 
  -2   5   0        0.93        1.50      0.64 o 
  -1   5   0     3260.46     3743.50     52.58 o 
   0   5   0       83.75      103.91      2.18 o 
   1   5   0      701.84      686.95     16.07 o 
   2   5   0       13.33        8.22      1.34 o 
   3   5   0      109.45      113.80      6.00 o 
   4   5   0       54.15       50.94     15.48 o 
  -4   6   0      137.73      128.15      5.50 o 
  -3   6   0     1453.15     1521.81     31.51 o 
  -2   6   0      151.65      144.66      3.59 o 
  -1   6   0     1081.32     1089.43     19.28 o 
   0   6   0      340.82      324.94      4.98 o 
   1   6   0       78.34       85.92      2.92 o 
   2   6   0      535.08      498.63     12.64 o 
   3   6   0       16.38       12.82      2.28 o 
   4   6   0        0.05        8.52      4.97 o 
  -4   7   0      555.66      552.46     17.08 o 
  -3   7   0        1.66        0.22      1.16 o 
  -2   7   0      896.61      868.29     16.31 o 
  -1   7   0        1.02        1.02      0.62 o 
   0   7   0       23.00       25.83      1.04 o 
   1   7   0      219.20      217.33      6.55 o 
   2   7   0      160.20      162.92      5.24 o 
   3   7   0       93.06       86.01      5.88 o 
  -4   8   0      115.76      108.91      5.56 o 
  -3   8   0      149.72      146.80      4.73 o 
  -2   8   0        5.03        5.18      1.10 o 
  -1   8   0      350.01      315.62      4.67 o 
   0   8   0        4.01        2.68      0.66 o 
   1   8   0      254.94      235.03      5.04 o 
   2   8   0      319.30      321.02      6.94 o 
   3   8   0       29.71       37.36      4.22 o 
  -4   9   0       31.90       26.72      2.25 o 
  -3   9   0      244.41      223.98      6.53 o 
  -2   9   0       26.13       23.84      1.63 o 
  -1   9   0      234.78      220.44      3.87 o 
   0   9   0      237.37      225.62      4.01 o 
   1   9   0       51.61       51.70      2.14 o 
   2   9   0        7.14        3.82      1.30 o 
   3   9   0       98.08       95.62      7.13 o 
  -3  10   0      213.01      209.45      6.63 o 
  -2  10   0       69.17       55.57      2.56 o 
  -1  10   0       69.84       53.80      1.99 o 
   0  10   0       18.47       15.66      1.28 o 
   1  10   0       40.03       35.83      2.02 o 
   2  10   0       48.62       43.85      2.37 o 
  -3  11   0       86.43       87.39      6.96 o 
  -2  11   0       82.04       89.86      3.18 o 
  -1  11   0       67.77       63.37      2.63 o 
   0  11   0       38.55       31.27      1.83 o 
   1  11   0      401.00      431.21     11.41 o 
   2  11   0        1.01        0.17      1.39 o 
  -3  12   0      350.76      364.40      8.92 o 
  -2  12   0        4.30        1.15      1.77 o 
  -1  12   0      407.78      390.09      8.09 o 
   0  12   0       57.78       59.06      2.60 o 
   1  12   0       89.29      100.09      3.52 o 
  -2  13   0       41.57       37.02      3.39 o 
  -1  13   0       78.58       92.95      4.75 o 
   0  13   0       22.37       15.37      1.82 o 
   1  13   0       37.99       43.98      3.10 o 
  -1  14   0       42.61       39.67      2.69 o 
   1 -14   1       25.23       24.58      2.49 o 
  -1 -13   1        0.80        4.30      2.14 o 
   0 -13   1       67.29       70.03      3.14 o 
   1 -13   1        0.11       -2.44      1.22 o 
   2 -13   1       17.72       15.45      2.18 o 
  -1 -12   1        0.06       -0.97      1.17 o 
   0 -12   1       15.62       13.28      1.52 o 
   1 -12   1        2.01       -3.16      1.58 o 
   2 -12   1       69.46       84.74      3.51 o 
   3 -12   1      246.15      230.76      6.04 o 
  -2 -11   1       23.98       29.90      2.61 o 
  -1 -11   1       33.81       30.43      2.08 o 
   0 -11   1      205.64      225.10      5.13 o 
   1 -11   1      198.46      202.04      4.89 o 
   2 -11   1      489.61      472.92      9.33 o 
   3 -11   1        1.18       -0.18      1.64 o 
  -2 -10   1        0.65        2.70      1.85 o 
  -1 -10   1       12.04        8.24      1.31 o 
   0 -10   1      486.87      513.73      9.69 o 
   1 -10   1      159.26      137.64      2.95 o 
   2 -10   1       10.20        4.89      1.22 o 
   3 -10   1        3.30       -0.55      1.52 o 
   4 -10   1       20.98       12.69      2.04 o 
  -3  -9   1       25.91       24.59      3.44 o 
  -2  -9   1        0.01       -1.10      0.95 o 
  -1  -9   1        9.57        7.02      1.14 o 
   0  -9   1        8.68        4.32      0.97 o 
   1  -9   1      367.46      363.27      5.65 o 
   2  -9   1       95.55       74.92      2.70 o 
   3  -9   1      170.83      163.30      5.61 o 
   4  -9   1      210.57      206.42      6.80 o 
  -3  -8   1      342.93      365.68     16.71 o 
  -2  -8   1       56.00       44.49      2.22 o 
  -1  -8   1      101.93       88.43      2.91 o 
   0  -8   1      205.03      227.76      4.18 o 
   1  -8   1      624.40      639.35      8.52 o 
   2  -8   1       87.11       80.42      2.65 o 
   3  -8   1        5.78        2.84      1.39 o 
   4  -8   1       84.01       78.41      4.82 o 
  -3  -7   1       87.84       75.47      5.50 o 
  -2  -7   1       62.14       52.72      3.23 o 
  -1  -7   1      311.87      278.22      6.68 o 
   0  -7   1        9.90        1.27      0.63 o 
   1  -7   1       64.49       70.02      1.80 o 
   2  -7   1       12.98       10.09      1.28 o 
   3  -7   1      126.88      135.92      4.29 o 
   4  -7   1      364.04      362.78     12.06 o 
  -4  -6   1        0.78        5.78      2.43 o 
  -3  -6   1        1.50        0.33      1.62 o 
  -2  -6   1       44.82       32.04      5.12 o 
  -1  -6   1      878.24      920.03     16.23 o 
   0  -6   1     1045.87     1095.76     15.14 o 
   1  -6   1      112.07      101.05      2.09 o 
   2  -6   1      148.60      174.74      4.06 o 
   3  -6   1      861.44      887.65     16.37 o 
   4  -6   1        0.88       -1.13      1.85 o 
  -4  -5   1       17.37       13.57      4.97 o 
  -3  -5   1       25.70       19.51      2.46 o 
  -2  -5   1        8.42        9.26      1.20 o 
  -1  -5   1     2372.19     2134.80     49.90 o 
   0  -5   1      239.76      275.38      4.68 o 
   1  -5   1      460.83      486.54      7.38 o 
   2  -5   1      417.50      442.39      8.03 o 
   3  -5   1       66.94       67.87      2.12 o 
   4  -5   1      446.05      454.84     13.64 o 
  -4  -4   1        7.35       13.12      4.97 o 
  -3  -4   1       95.04       83.96      4.48 o 
  -2  -4   1      133.68      133.76      5.52 o 
  -1  -4   1       14.80        9.35      0.74 o 
   0  -4   1       82.56       78.52      2.32 o 
   1  -4   1       25.06       35.62      1.56 o 
   2  -4   1      764.12      898.41     16.22 o 
   3  -4   1       65.66       70.78      2.65 o 
   4  -4   1       50.31       43.72      4.27 o 
  -4  -3   1        6.36        7.31      3.99 o 
  -2  -3   1       53.64       43.60      4.11 o 
  -1  -3   1      256.71      160.14      6.77 o 
   0  -3   1     1850.23     1828.73     43.80 o 
   1  -3   1      187.33      225.54      6.88 o 
   2  -3   1      155.84      149.95      9.45 o 
   3  -3   1     1018.34     1031.51     26.09 o 
   4  -3   1        0.00       -1.81      1.50 o 
  -4  -2   1       57.02       62.12      7.22 o 
   0  -2   1     1671.56     1684.72     40.94 o 
   1  -2   1     1607.24     1869.43     42.06 o 
   2  -2   1      230.28      248.71      7.22 o 
   3  -2   1       83.19       85.80      3.28 o 
   4  -2   1       14.80       12.41      1.99 o 
  -4  -1   1        0.58        2.16      2.99 o 
  -3  -1   1      318.43      311.77     10.21 o 
  -2  -1   1       82.95      104.70      4.89 o 
  -1  -1   1        4.53        3.18      0.74 o 
   0  -1   1      429.99      466.71      9.39 o 
   1  -1   1     8290.61    10103.41    240.34 o 
   2  -1   1       11.80       14.30      1.40 o 
   3  -1   1       25.02       23.13      2.75 o 
  -3   0   1        3.53        5.42      1.44 o 
  -2   0   1      758.04      576.92     20.95 o 
  -1   0   1      847.57      913.78     28.62 o 
   0   0   1        0.59        0.92      0.54 o 
   1   0   1      677.68      744.80     26.76 o 
   2   0   1     1867.57     1994.25     54.99 o 
   3   0   1      242.69      260.86      8.80 o 
  -4   1   1      245.86      253.15     10.88 o 
  -3   1   1      360.82      354.16      7.42 o 
  -2   1   1      946.17      951.78     18.51 o 
  -1   1   1      126.60       -0.53      0.27 o 
   0   1   1      476.28      497.58     10.94 o 
   1   1   1    35060.86    37213.21   1285.23 o 
   2   1   1      172.64      197.33      6.67 o 
   3   1   1       53.66       57.19      3.49 o 
   4   1   1        0.63       -0.60      1.69 o 
  -4   2   1      160.00      153.84      7.54 o 
  -3   2   1      277.43      282.34      8.22 o 
  -2   2   1        1.91        2.40      0.57 o 
  -1   2   1      191.83      179.52      5.63 o 
   0   2   1      605.90      617.70     26.79 o 
   2   2   1      353.13      366.85     12.75 o 
   3   2   1        5.71        4.20      2.66 o 
  -4   3   1       27.48       29.42      3.21 o 
  -3   3   1       42.46       39.80      1.88 o 
  -2   3   1      119.97      107.86      3.20 o 
  -1   3   1      371.78      399.65     10.35 o 
   0   3   1     2754.46     2824.80     95.43 o 
   1   3   1        1.80        5.64      0.54 o 
   2   3   1      501.59      478.30     14.71 o 
   3   3   1       29.46       33.76      2.97 o 
  -4   4   1      385.68      378.08     16.61 o 
  -3   4   1        0.49        0.02      1.07 o 
  -2   4   1      760.32      745.22     16.57 o 
  -1   4   1      206.21      202.56      4.17 o 
   0   4   1        0.49       -0.37      0.46 o 
   1   4   1      188.29      163.29      6.29 o 
   2   4   1        4.63        4.04      0.98 o 
   3   4   1      193.99      186.32      6.72 o 
  -4   5   1      210.94      213.06      7.43 o 
  -3   5   1       27.51       27.46      1.65 o 
  -2   5   1       63.11       59.21      1.75 o 
  -1   5   1      663.15      757.52     11.18 o 
   0   5   1        1.54        1.93      0.46 o 
   1   5   1      335.93      330.66     17.25 o 
   2   5   1       27.57       25.54      2.84 o 
   3   5   1       54.78       50.06      3.22 o 
   4   5   1      132.20      137.59      7.11 o 
  -4   6   1       88.25       93.91      5.36 o 
  -3   6   1       63.49       60.55      2.67 o 
  -2   6   1      332.83      322.02      6.66 o 
  -1   6   1      164.17      155.91      3.69 o 
   0   6   1     3325.27     3431.82     46.08 o 
   1   6   1       22.32       29.48      2.13 o 
   2   6   1      762.66      772.70     19.95 o 
   3   6   1        0.03       -1.51      1.30 o 
   4   6   1       30.65       29.43      3.42 o 
  -4   7   1        0.29       -3.15      1.58 o 
  -3   7   1      243.62      237.42      6.48 o 
  -2   7   1     2080.91     2033.27     37.69 o 
  -1   7   1       74.39       65.45      1.54 o 
   0   7   1      775.35      743.27     11.82 o 
   1   7   1       51.88       47.13      2.25 o 
   2   7   1        8.64        8.88      1.58 o 
   3   7   1        9.25        9.01      9.31 o 
  -4   8   1       16.77       18.27      1.78 o 
  -3   8   1      228.61      228.99      6.36 o 
  -2   8   1        0.03       -0.48      0.95 o 
  -1   8   1      331.70      288.11      4.19 o 
   0   8   1       51.55       49.54      1.77 o 
   1   8   1      205.45      209.75      4.84 o 
   2   8   1       27.83       23.64      2.10 o 
   3   8   1        7.12        5.20      2.28 o 
  -4   9   1       55.99       49.19      2.94 o 
  -3   9   1      512.71      515.87     12.35 o 
  -2   9   1       14.65       16.85      1.35 o 
  -1   9   1       54.68       52.31      1.80 o 
   0   9   1      530.28      494.41      7.97 o 
   1   9   1       60.61       60.08      2.29 o 
   2   9   1      200.66      205.24      5.05 o 
   3   9   1      165.73      182.32     10.31 o 
  -3  10   1       15.26       15.09      2.08 o 
  -2  10   1      197.64      194.18      4.36 o 
  -1  10   1       71.88       59.66      2.07 o 
   0  10   1      151.43      146.46      3.48 o 
   1  10   1        8.37        5.91      1.18 o 
   2  10   1        0.55        1.36      1.04 o 
  -3  11   1        1.61       -0.17      1.48 o 
  -2  11   1       53.37       50.37      2.64 o 
  -1  11   1        5.18        5.38      1.29 o 
   0  11   1       66.01       57.90      2.28 o 
   1  11   1       45.36       41.97      2.34 o 
   2  11   1       38.23       38.55      2.39 o 
  -3  12   1      175.03      166.97      4.95 o 
  -2  12   1       93.59       97.51      3.75 o 
  -1  12   1      292.14      332.03      7.14 o 
   0  12   1       45.37       38.90      2.37 o 
   1  12   1        1.80       -0.83      1.55 o 
  -2  13   1      399.95      428.41     11.60 o 
  -1  13   1        2.00        3.28      1.37 o 
   0  13   1      114.37      110.19      3.91 o 
   1  13   1        0.57        1.51      1.69 o 
   0 -14   2       83.26       98.18      6.95 o 
   1 -14   2        1.40       -2.17      1.65 o 
  -1 -13   2       82.43       85.59      3.60 o 
   0 -13   2      233.57      229.95      6.02 o 
   1 -13   2       68.86       74.66      3.69 o 
   2 -13   2       80.39       74.90      4.76 o 
  -1 -12   2      303.76      328.88     11.30 o 
   0 -12   2       18.94       17.49      1.63 o 
   1 -12   2        0.54       -2.39      1.19 o 
   2 -12   2       35.35       37.34      2.30 o 
   3 -12   2        4.12       -3.77      2.87 o 
  -2 -11   2       38.87       37.49      2.26 o 
  -1 -11   2      113.53      104.70      5.08 o 
   0 -11   2       66.67       68.70      2.58 o 
   1 -11   2       11.81        5.13      1.24 o 
   2 -11   2       35.31       38.34      2.27 o 
   3 -11   2       14.89       15.20      2.22 o 
  -2 -10   2      978.96     1058.54     20.67 o 
  -1 -10   2        9.61        8.65      1.40 o 
   0 -10   2      112.26      106.33      2.80 o 
   1 -10   2      158.30      161.13      3.49 o 
   2 -10   2      194.42      194.89      5.69 o 
   3 -10   2      208.89      207.59      9.25 o 
   4 -10   2        0.07       -2.93      1.47 o 
  -3  -9   2       19.92       20.64      3.10 o 
  -2  -9   2        3.74        1.81      1.06 o 
  -1  -9   2       71.03       77.81      2.84 o 
   0  -9   2        3.98       -0.26      0.81 o 
   1  -9   2      131.61      126.47      2.60 o 
   2  -9   2      236.96      221.41      4.96 o 
   3  -9   2       20.91       17.83      3.65 o 
   4  -9   2       66.38       61.62      3.06 o 
  -3  -8   2       41.54       35.76      7.68 o 
  -2  -8   2        6.19        1.74      2.57 o 
  -1  -8   2      265.76      256.84      5.81 o 
   0  -8   2        5.86        2.13      0.77 o 
   1  -8   2        2.38       -1.37      0.69 o 
   2  -8   2      637.68      661.10     11.82 o 
   3  -8   2      125.16      129.14      6.91 o 
   4  -8   2       64.42       61.49      7.58 o 
  -3  -7   2       75.54       75.21      4.84 o 
  -2  -7   2      755.92      723.76     15.28 o 
  -1  -7   2       10.59        7.66      1.39 o 
   0  -7   2      108.96       97.97      2.13 o 
   1  -7   2      330.16      387.70      5.87 o 
   2  -7   2      453.01      478.19      9.51 o 
   3  -7   2        2.16        0.92      1.28 o 
   4  -7   2        6.95       -4.49      2.25 o 
  -4  -6   2      214.09      225.78     23.08 o 
  -3  -6   2        1.56        0.19      1.52 o 
  -2  -6   2       83.53       67.93      3.31 o 
  -1  -6   2        3.35       -1.40      0.70 o 
   0  -6   2       47.17       39.91      1.37 o 
   1  -6   2      475.55      600.02      9.10 o 
   2  -6   2      161.93      187.01      4.42 o 
   3  -6   2      113.17      103.20      5.18 o 
   4  -6   2      193.49      196.76      7.20 o 
  -4  -5   2       64.15       54.38     10.39 o 
  -3  -5   2      118.74      120.36     12.04 o 
  -2  -5   2        1.34        2.50      1.04 o 
  -1  -5   2        9.59       -0.13      0.79 o 
   0  -5   2     2036.50     2250.21     35.76 o 
   1  -5   2     1935.27     2197.73     31.06 o 
   2  -5   2      352.65      350.55      7.16 o 
   3  -5   2      296.30      331.85      8.07 o 
   4  -5   2      358.97      358.46     16.32 o 
  -4  -4   2        0.17        1.02      1.39 o 
  -3  -4   2      170.05      160.70      7.80 o 
  -2  -4   2       76.83       62.08      3.07 o 
  -1  -4   2      161.50      145.01      3.97 o 
   0  -4   2     3704.96     3606.21     93.00 o 
   1  -4   2      233.70      280.76      5.57 o 
   2  -4   2      114.11      128.34      3.06 o 
   3  -4   2       23.56       26.44      1.69 o 
   4  -4   2        0.74       -1.75      1.85 o 
  -4  -3   2      221.04      255.84     16.40 o 
  -3  -3   2        3.18       -3.57      3.04 o 
  -2  -3   2        3.46        0.83      0.85 o 
  -1  -3   2       44.25       37.74      6.24 o 
   0  -3   2       13.10       11.43      0.83 o 
   1  -3   2      211.33      249.01      6.13 o 
   2  -3   2       37.99       41.43      2.02 o 
   3  -3   2        3.65        0.73      3.64 o 
   4  -3   2       51.08       48.64      3.95 o 
  -4  -2   2        8.24       10.52      3.99 o 
  -3  -2   2      174.91      156.30     10.94 o 
  -2  -2   2       11.64       14.21      2.95 o 
  -1  -2   2       86.80       86.26      3.46 o 
   0  -2   2     2103.52     2131.41     46.92 o 
   1  -2   2     1791.97     2003.87     46.31 o 
   2  -2   2      357.88      411.69      9.32 o 
   3  -2   2      144.90      144.52      4.84 o 
   4  -2   2      322.13      287.31     12.23 o 
  -4  -1   2        1.17        5.51      3.37 o 
  -3  -1   2      249.35      229.80     13.58 o 
  -2  -1   2      366.69      366.22     18.51 o 
   0  -1   2       21.20       28.30      1.13 o 
   1  -1   2     3924.34     4837.43    224.79 o 
   2  -1   2      257.96      273.75     11.10 o 
   3  -1   2      137.72      136.36      5.43 o 
   4  -1   2        0.14        1.68      1.89 o 
  -3   0   2        4.22        2.87      1.30 o 
  -2   0   2       68.39       49.08      1.75 o 
  -1   0   2      357.36       -0.41      0.20 o 
   0   0   2      282.33      294.41     11.81 o 
   1   0   2     3039.57     3424.67    188.94 o 
   2   0   2     5380.42     6142.27    167.94 o 
   3   0   2      164.42      166.74      6.41 o 
   4   0   2        4.45        3.24      2.06 o 
  -4   1   2        7.96        6.02      1.78 o 
  -3   1   2      854.03      864.62     20.00 o 
  -2   1   2       57.52       46.35      1.48 o 
  -1   1   2     3966.60     4352.77    155.18 o 
   0   1   2      841.42      868.10     21.04 o 
   1   1   2      168.54      151.63      9.84 o 
   2   1   2      263.93      256.69      8.39 o 
   3   1   2      787.83      823.55     24.33 o 
   4   1   2       44.83       54.84      4.99 o 
  -4   2   2       24.74       19.79      2.58 o 
  -3   2   2      595.18      611.52     17.18 o 
  -2   2   2      717.51      739.77     14.74 o 
  -1   2   2     1858.47     1992.55     76.10 o 
   0   2   2        1.46        2.17      0.46 o 
   2   2   2     4736.82     5099.46    139.98 o 
   3   2   2      131.68      132.00      5.75 o 
   4   2   2        2.09        0.21      2.07 o 
  -4   3   2        0.28       -1.06      1.69 o 
  -3   3   2      175.84      200.15      6.56 o 
  -2   3   2       39.68       45.74      2.19 o 
  -1   3   2       45.86       44.75      1.68 o 
   0   3   2       35.13       36.07      2.96 o 
   1   3   2        0.13       -0.27      0.18 o 
   2   3   2       18.07       14.62      2.46 o 
   3   3   2      277.09      301.36     10.53 o 
  -4   4   2       32.80       29.76      3.58 o 
  -3   4   2      177.89      190.78      4.70 o 
  -2   4   2      378.35      383.84      7.69 o 
  -1   4   2      929.69      929.72     16.68 o 
   0   4   2     1214.18     1243.46     22.64 o 
   1   4   2     1605.62     1659.98     54.55 o 
   2   4   2       66.57       60.05      2.38 o 
   3   4   2      173.46      176.26      6.52 o 
  -4   5   2       53.10       54.73      3.40 o 
  -3   5   2      396.90      391.23      8.93 o 
  -2   5   2       38.05       44.97      1.53 o 
  -1   5   2      503.66      489.19      8.04 o 
   0   5   2        0.05       -0.07      0.47 o 
   1   5   2       68.39       75.95      4.92 o 
   2   5   2        7.71        8.97      0.91 o 
   3   5   2        0.08       -0.12      1.12 o 
   4   5   2       11.68        8.23      2.04 o 
  -4   6   2       84.48       77.15      4.33 o 
  -3   6   2      224.12      224.01      5.86 o 
  -2   6   2      226.14      234.17      5.18 o 
  -1   6   2      156.14      136.91      2.64 o 
   0   6   2        1.22        4.25      0.61 o 
   1   6   2        1.88        1.06      0.74 o 
   2   6   2      371.18      364.81     10.49 o 
   3   6   2       70.00       78.44      4.42 o 
  -4   7   2      482.78      469.69     15.06 o 
  -3   7   2      197.36      200.59      5.61 o 
  -2   7   2      377.18      370.82      7.09 o 
  -1   7   2      654.07      634.29      8.05 o 
   0   7   2      410.63      377.81      5.84 o 
   1   7   2     1242.04     1221.36     25.43 o 
   2   7   2        0.36        1.10      1.03 o 
   3   7   2      433.81      465.53     15.90 o 
  -4   8   2        7.02        3.14      1.37 o 
  -3   8   2        0.93        0.58      1.31 o 
  -2   8   2      367.87      353.47      6.99 o 
  -1   8   2     1223.49     1241.41     15.14 o 
   0   8   2        0.65       -0.47      0.57 o 
   1   8   2      168.35      166.63      3.90 o 
   2   8   2        2.90        1.20      1.18 o 
   3   8   2        3.44        3.28      1.92 o 
  -4   9   2        0.37        1.35      1.50 o 
  -3   9   2        8.54        5.57      1.41 o 
  -2   9   2        0.06       -0.24      0.92 o 
  -1   9   2       22.71       22.96      1.27 o 
   0   9   2       24.25       14.59      1.12 o 
   1   9   2       49.38       45.11      2.01 o 
   2   9   2      222.30      244.24      7.70 o 
   3   9   2        9.01        8.52      2.44 o 
  -3  10   2        6.22        4.56      1.48 o 
  -2  10   2      891.17      922.47     15.01 o 
  -1  10   2        0.37       -1.05      0.92 o 
   0  10   2      108.92      112.56      3.01 o 
   1  10   2      281.44      279.40      6.05 o 
   2  10   2       57.93       64.50      2.62 o 
  -3  11   2      114.90      107.89      3.40 o 
  -2  11   2        7.41        6.93      1.41 o 
  -1  11   2       21.10       20.26      1.70 o 
   0  11   2       71.44       58.95      2.36 o 
   1  11   2       21.94       22.38      1.64 o 
   2  11   2       17.95       18.04      1.67 o 
  -3  12   2        3.73        1.03      1.55 o 
  -2  12   2       87.54       87.38      3.89 o 
  -1  12   2       11.38       12.50      1.59 o 
   0  12   2      102.75      123.43      3.66 o 
   1  12   2       64.08       70.26      3.39 o 
  -2  13   2      180.48      173.26      6.51 o 
  -1  13   2       27.43       24.71      2.03 o 
   0  13   2      293.87      338.80      9.36 o 
   0 -14   3       45.08       45.75      3.12 o 
   1 -14   3       53.45       49.21      3.15 o 
  -1 -13   3       38.24       31.78      2.71 o 
   0 -13   3      153.25      144.10      6.48 o 
   1 -13   3      282.63      290.00      7.78 o 
   2 -13   3       16.24       16.66      2.47 o 
  -1 -12   3       35.48       28.37      3.12 o 
   0 -12   3      151.82      147.70      5.02 o 
   1 -12   3      350.48      338.54      8.56 o 
   2 -12   3        3.61        0.34      1.40 o 
   3 -12   3       92.08       77.89      4.37 o 
  -2 -11   3       17.20       14.29      1.69 o 
  -1 -11   3      134.53      118.55      3.63 o 
   0 -11   3       70.75       56.58      2.44 o 
   1 -11   3       46.36       39.75      1.96 o 
   2 -11   3      195.54      178.33      5.70 o 
   3 -11   3       75.43       72.51      4.36 o 
  -2 -10   3        3.20       -4.06      4.28 o 
  -1 -10   3       96.46       95.27      3.03 o 
   0 -10   3      363.24      324.54      5.91 o 
   1 -10   3      235.87      258.41      4.74 o 
   2 -10   3      136.84      135.89      5.06 o 
   3 -10   3       19.34       15.96      2.22 o 
  -3  -9   3       33.25       36.70      3.31 o 
  -2  -9   3      337.58      349.51      7.77 o 
  -1  -9   3     1716.46     1699.21     29.41 o 
   0  -9   3        7.10        4.85      1.05 o 
   1  -9   3       61.42       54.85      1.78 o 
   2  -9   3       17.05       17.40      1.70 o 
   3  -9   3       40.29       33.52      2.55 o 
   4  -9   3       15.39        9.39      3.48 o 
  -3  -8   3       41.28       38.99      3.62 o 
  -2  -8   3        5.00        2.61      0.97 o 
  -1  -8   3        8.10        2.96      1.80 o 
   0  -8   3      474.29      457.93      6.60 o 
   1  -8   3       25.62       23.21      1.13 o 
   2  -8   3       44.18       43.86      2.18 o 
   3  -8   3      149.23      152.30      4.71 o 
   4  -8   3       74.88       75.49      4.62 o 
  -3  -7   3       24.91       27.57      3.14 o 
  -2  -7   3       22.09       10.83      2.76 o 
  -1  -7   3        2.88        1.22      0.78 o 
   0  -7   3     1236.56     1212.52     15.86 o 
   1  -7   3       10.82        8.71      0.81 o 
   2  -7   3        6.22        1.93      1.06 o 
   3  -7   3      329.44      349.44      7.38 o 
   4  -7   3      104.28       95.91      4.97 o 
  -4  -6   3       41.83       46.09     16.68 o 
  -3  -6   3      164.31      157.20      6.93 o 
  -2  -6   3      130.30      115.54      5.43 o 
  -1  -6   3      904.21      829.90     16.59 o 
   0  -6   3      416.06      486.65      7.17 o 
   1  -6   3        3.47        5.49      0.73 o 
   2  -6   3      247.38      296.40      6.15 o 
   3  -6   3       52.95       52.71      3.34 o 
   4  -6   3       76.75       75.98      4.00 o 
  -4  -5   3        9.59        5.78      2.02 o 
  -3  -5   3      244.23      238.23      8.93 o 
  -2  -5   3        0.20       -0.53      0.68 o 
  -1  -5   3        3.59        0.67      0.47 o 
   0  -5   3      189.36      184.65      3.42 o 
   1  -5   3      168.48      167.08      3.03 o 
   2  -5   3     1360.79     1700.23     38.86 o 
   3  -5   3       80.16       86.84      3.23 o 
   4  -5   3      215.67      215.08     10.99 o 
  -4  -4   3       62.75       62.59     12.94 o 
  -3  -4   3      367.82      336.37     11.43 o 
  -2  -4   3      908.23      910.23     21.87 o 
  -1  -4   3       10.47       11.51      0.64 o 
   0  -4   3      249.01      244.15      5.12 o 
   1  -4   3     1462.59     1852.94     30.68 o 
   2  -4   3     1215.96     1425.59     23.00 o 
   3  -4   3      201.21      203.39      5.48 o 
   4  -4   3      238.51      244.96     11.64 o 
  -4  -3   3      513.67      521.43     23.19 o 
  -3  -3   3        0.40       -1.48      4.07 o 
  -2  -3   3      434.50      396.07      9.86 o 
  -1  -3   3       31.76       21.09      2.87 o 
   0  -3   3      286.41      281.00      6.15 o 
   1  -3   3      733.57      855.26     19.32 o 
   2  -3   3       27.85       32.79      1.32 o 
   3  -3   3        3.05        2.00      1.04 o 
   4  -3   3       10.43       10.51      1.66 o 
  -4  -2   3       16.47       18.17      2.15 o 
  -3  -2   3      106.67      100.13      4.40 o 
  -2  -2   3        0.41       -0.30      0.45 o 
  -1  -2   3      490.47      444.60     10.83 o 
   0  -2   3        8.04        4.49      0.78 o 
   1  -2   3      122.54      146.20      3.31 o 
   2  -2   3      301.93      291.17      6.19 o 
   3  -2   3      127.31      128.61      3.97 o 
   4  -2   3       58.72       54.68      3.14 o 
  -4  -1   3       27.52       27.87      4.76 o 
  -3  -1   3      303.74      288.20      9.68 o 
  -2  -1   3      835.82      748.99     15.14 o 
  -1  -1   3      712.85      740.03     17.51 o 
   0  -1   3     1114.64     1305.39     42.67 o 
   1  -1   3     2508.53     3090.87     79.07 o 
   2  -1   3      227.07      190.74     16.85 o 
   3  -1   3      191.26      206.27      7.45 o 
   4  -1   3       48.48       46.90      4.57 o 
  -4   0   3      120.59      121.21      6.40 o 
  -3   0   3       63.80       64.81      3.49 o 
  -2   0   3      294.91      292.39      7.42 o 
  -1   0   3      232.27      245.90     22.55 o 
   0   0   3       13.03       16.08      0.81 o 
   2   0   3     1892.12     2134.88     59.39 o 
   3   0   3       24.52       28.07      2.94 o 
   4   0   3       75.45       71.04      5.66 o 
  -4   1   3       30.35       31.81      3.38 o 
  -3   1   3      165.06      160.16      6.26 o 
  -2   1   3       69.47       82.93      2.40 o 
   0   1   3      330.54      330.54     11.74 o 
   2   1   3     2497.27     2728.26     75.50 o 
   3   1   3     2639.89     2811.52     78.77 o 
   4   1   3       90.02      108.70      9.86 o 
  -4   2   3        8.78        7.16      2.17 o 
  -3   2   3       25.82       20.83      1.70 o 
  -2   2   3     2205.35     2471.62     62.31 o 
  -1   2   3      412.52      432.95     17.02 o 
   0   2   3     4031.52     4091.91     79.93 o 
   1   2   3        7.37       10.32      0.61 o 
   2   2   3      151.89      147.21      5.73 o 
   3   2   3       64.13       68.34      4.12 o 
   4   2   3      196.38      199.09      8.34 o 
  -4   3   3      143.12      144.24      7.97 o 
  -3   3   3       35.78       35.89      2.44 o 
  -2   3   3      361.34      348.22     13.49 o 
  -1   3   3      622.52      643.47     12.15 o 
   0   3   3      610.62      586.09     15.30 o 
   1   3   3       58.49       65.68      2.07 o 
   2   3   3      455.61      490.13     11.07 o 
   3   3   3      341.52      359.12     12.82 o 
   4   3   3       80.90       76.63      5.00 o 
  -4   4   3        1.54        0.73      1.33 o 
  -3   4   3      137.09      132.61      3.69 o 
  -2   4   3      263.31      309.24      5.86 o 
  -1   4   3      151.89      133.90      3.19 o 
   0   4   3       62.93       67.52      1.75 o 
   1   4   3      242.66      212.29      5.54 o 
   2   4   3       26.68       28.39      1.23 o 
   3   4   3       56.08       58.18      3.59 o 
   4   4   3      114.68      133.01     11.12 o 
  -4   5   3      218.00      207.31      7.54 o 
  -3   5   3      275.60      278.28      6.83 o 
  -2   5   3      299.45      321.78      6.06 o 
  -1   5   3      530.12      548.24      7.86 o 
   0   5   3      830.45      767.39     11.52 o 
   1   5   3      853.57      908.95     22.61 o 
   2   5   3      391.48      405.28      8.80 o 
   3   5   3       33.55       35.53      3.80 o 
   4   5   3       12.49       14.72      2.17 o 
  -4   6   3      395.28      384.25     12.52 o 
  -3   6   3       77.44       78.46      3.65 o 
  -2   6   3      105.59      106.20      3.06 o 
  -1   6   3      108.16      116.01      2.34 o 
   0   6   3        2.33        0.99      0.58 o 
   1   6   3      104.50       96.30      3.55 o 
   2   6   3      162.99      157.89      5.70 o 
   3   6   3      101.36      106.79      5.25 o 
  -4   7   3      143.40      134.60      6.16 o 
  -3   7   3      252.55      239.11      6.49 o 
  -2   7   3       66.63       68.07      2.41 o 
  -1   7   3     1313.77     1305.51     15.15 o 
   0   7   3      236.82      226.58      3.88 o 
   1   7   3      174.53      166.71      4.28 o 
   2   7   3        0.53        1.07      1.04 o 
   3   7   3      179.53      200.50      8.31 o 
  -4   8   3        7.15        4.84      1.48 o 
  -3   8   3      823.23      772.69     15.38 o 
  -2   8   3      146.09      148.44      3.45 o 
  -1   8   3      488.02      476.31      6.68 o 
   0   8   3      455.49      434.14      8.42 o 
   1   8   3      332.29      330.66      6.63 o 
   2   8   3      169.49      179.10      5.94 o 
   3   8   3        1.94        3.37      1.96 o 
  -4   9   3      101.80      104.59      4.18 o 
  -3   9   3       81.31       71.30      3.02 o 
  -2   9   3       13.47       12.29      1.28 o 
  -1   9   3      459.80      453.95      6.83 o 
   0   9   3      195.73      204.29      3.96 o 
   1   9   3       18.78       13.70      1.26 o 
   2   9   3        1.56       -0.80      0.99 o 
   3   9   3       23.93       27.23      3.43 o 
  -3  10   3       30.33       28.28      2.23 o 
  -2  10   3      140.57      135.53      3.79 o 
  -1  10   3      120.85      128.06      3.64 o 
   0  10   3       77.20       82.14      2.60 o 
   1  10   3        0.25       -1.15      0.96 o 
   2  10   3        9.43        7.75      1.25 o 
  -3  11   3       93.29       87.58      3.31 o 
  -2  11   3       12.62       12.00      1.55 o 
  -1  11   3      622.21      651.24     12.19 o 
   0  11   3        0.05        0.21      0.93 o 
   1  11   3       38.57       40.76      3.42 o 
   2  11   3       61.16       69.22      4.18 o 
  -2  12   3        0.20        0.72      1.52 o 
  -1  12   3        2.50        1.60      1.29 o 
   0  12   3       25.52       22.51      2.70 o 
   1  12   3       20.07       14.96      1.92 o 
  -2  13   3       55.60       49.36      3.03 o 
  -1  13   3      146.94      155.52      4.85 o 
   0  13   3      105.86      128.40      4.20 o 
   0 -14   4       67.94       81.02      4.41 o 
   1 -14   4       24.53       22.27      2.64 o 
  -1 -13   4       35.76       31.49      2.20 o 
   0 -13   4       33.81       21.37      2.25 o 
   1 -13   4       18.34        6.77      2.99 o 
   2 -13   4       21.13       22.84      2.44 o 
  -1 -12   4      191.18      196.64      6.31 o 
   0 -12   4      130.63      122.66      3.77 o 
   1 -12   4      311.59      304.69      7.95 o 
   2 -12   4      310.87      322.62      7.68 o 
   3 -12   4       23.28       23.66      2.85 o 
  -2 -11   4       31.88       29.15      2.11 o 
  -1 -11   4      133.95      116.36      3.59 o 
   0 -11   4        9.39        6.80      1.14 o 
   1 -11   4      182.56      149.85      4.17 o 
   2 -11   4      159.37      144.65      4.54 o 
   3 -11   4       23.82       21.05      2.40 o 
  -2 -10   4        3.82       -0.98      2.64 o 
  -1 -10   4        0.49       -1.91      0.96 o 
   0 -10   4      702.53      654.96      9.81 o 
   1 -10   4       23.23       25.35      1.51 o 
   2 -10   4       33.63       36.41      2.29 o 
   3 -10   4      489.94      495.48     20.01 o 
  -3  -9   4      126.37      133.60      5.28 o 
  -2  -9   4        1.65       -3.23      1.62 o 
  -1  -9   4       69.37       53.87      2.42 o 
   0  -9   4       74.05       70.01      2.07 o 
   1  -9   4      471.35      436.78      6.26 o 
   2  -9   4      238.37      260.78      6.16 o 
   3  -9   4      194.21      188.78      5.75 o 
   4  -9   4        3.56       -0.38      1.32 o 
  -3  -8   4      245.17      254.23      7.75 o 
  -2  -8   4       51.31       47.95      2.26 o 
  -1  -8   4      508.83      493.48      9.34 o 
   0  -8   4     1329.34     1263.40     16.64 o 
   1  -8   4        6.25        3.09      0.71 o 
   2  -8   4        1.12       -1.15      1.19 o 
   3  -8   4       18.41       17.02      1.58 o 
   4  -8   4        7.39        4.17      2.00 o 
  -3  -7   4        4.03        3.22      1.25 o 
  -2  -7   4        9.32        6.41      1.02 o 
  -1  -7   4        8.14        7.20      0.92 o 
   0  -7   4      193.96      169.53      2.95 o 
   1  -7   4      806.70      830.04     11.62 o 
   2  -7   4      164.81      170.03      4.23 o 
   3  -7   4      321.05      339.82      6.22 o 
   4  -7   4       36.58       30.12      4.38 o 
  -4  -6   4       26.42       28.22      7.39 o 
  -3  -6   4       89.76       82.97      4.88 o 
  -2  -6   4      272.83      281.06      6.06 o 
  -1  -6   4      347.44      348.45      7.48 o 
   0  -6   4       33.00       29.43      1.07 o 
   1  -6   4     1580.62     1679.10     23.71 o 
   2  -6   4        6.35        9.95      1.29 o 
   3  -6   4        3.00        5.06      1.14 o 
   4  -6   4       35.57       40.43      4.66 o 
  -4  -5   4        0.29       -1.38      1.73 o 
  -3  -5   4       49.56       43.66      3.51 o 
  -1  -5   4       27.88       18.58      0.84 o 
   0  -5   4      324.54      330.38      5.61 o 
   1  -5   4      948.90     1176.23     18.09 o 
   2  -5   4      284.98      336.62     10.52 o 
   3  -5   4      118.03      134.62      4.28 o 
   4  -5   4       24.31       24.05      3.56 o 
  -4  -4   4       13.48       13.03      2.24 o 
  -3  -4   4       66.50       61.28      5.39 o 
  -2  -4   4       66.43       46.27      3.55 o 
  -1  -4   4        5.12        5.79      0.56 o 
   0  -4   4      487.87      465.87     18.57 o 
   1  -4   4      643.96      732.61     12.54 o 
   2  -4   4      503.41      556.85      9.52 o 
   3  -4   4     1116.90     1253.37     27.60 o 
   4  -4   4       11.16        7.43      1.85 o 
  -4  -3   4      113.15      129.16      5.99 o 
  -3  -3   4      267.39      260.64      9.30 o 
  -2  -3   4     1250.19     1265.33     25.46 o 
  -1  -3   4     2316.83     2334.47     65.26 o 
   0  -3   4        5.90        3.63      0.80 o 
   1  -3   4      407.80      463.23      6.63 o 
   2  -3   4      324.16      398.85      7.04 o 
   3  -3   4      298.06      303.93      9.24 o 
   4  -3   4       28.48       33.24      2.71 o 
  -4  -2   4        0.24        0.35      1.57 o 
  -3  -2   4      679.06      678.07     21.11 o 
  -2  -2   4        0.58        0.34      0.62 o 
  -1  -2   4      376.51      378.19      9.61 o 
   0  -2   4        4.66        3.74      0.72 o 
   1  -2   4        0.33        0.27      0.36 o 
   2  -2   4      216.72      273.48      6.60 o 
   3  -2   4        5.45        5.79      1.06 o 
   4  -2   4       68.21       67.21      3.90 o 
  -4  -1   4       43.52       48.82      3.56 o 
  -3  -1   4        8.22       10.19      2.38 o 
  -2  -1   4        8.19        5.59      0.76 o 
  -1  -1   4        0.83        0.16      0.38 o 
   0  -1   4     2273.29     2621.08     87.17 o 
   1  -1   4       11.77       10.74      1.55 o 
   2  -1   4      173.31      178.77      4.86 o 
   3  -1   4       61.79       54.94      3.50 o 
   4  -1   4       93.18       93.84      6.52 o 
  -4   0   4      149.26      150.67      7.85 o 
  -3   0   4      149.67      150.98      6.11 o 
  -2   0   4     1367.84     1364.17     25.24 o 
  -1   0   4     1700.50     1601.56     37.40 o 
   0   0   4     1947.35     2079.34     64.70 o 
   2   0   4      838.67      904.38     20.84 o 
   3   0   4       44.58       48.54      3.56 o 
   4   0   4       67.83       57.19      5.34 o 
  -4   1   4       24.49       25.37      3.03 o 
  -3   1   4       66.25       61.83      2.73 o 
  -2   1   4      478.62      551.70     14.59 o 
  -1   1   4        2.08        0.64      0.58 o 
   0   1   4        3.56        2.83      0.65 o 
   1   1   4      416.96      464.34      8.49 o 
   2   1   4      660.34      740.53     17.25 o 
   3   1   4      528.88      570.13     17.83 o 
   4   1   4      217.98      231.93     12.30 o 
  -4   2   4       19.35       18.62      2.96 o 
  -3   2   4        1.36        0.95      1.08 o 
  -2   2   4        0.46        0.81      0.63 o 
  -1   2   4      210.92      218.76      8.13 o 
   0   2   4     2902.62     2813.84     56.90 o 
   1   2   4       69.51       70.08      1.59 o 
   2   2   4      382.66      362.79      9.07 o 
   3   2   4     1244.38     1257.60     36.66 o 
   4   2   4     1136.90     1115.39     33.35 o 
  -4   3   4      202.57      200.39      6.88 o 
  -3   3   4        0.37        0.81      0.75 o 
  -2   3   4      107.44       83.91      2.45 o 
  -1   3   4     2456.22     2756.10     39.40 o 
   0   3   4      385.77      379.41      7.42 o 
   1   3   4      853.08      865.64     17.56 o 
   2   3   4       40.06       43.38      1.37 o 
   3   3   4       18.37       21.98      2.67 o 
   4   3   4       13.31        9.44      2.39 o 
  -4   4   4      203.14      202.30      7.22 o 
  -3   4   4      211.73      191.22      4.96 o 
  -2   4   4        6.80        9.38      0.78 o 
  -1   4   4       26.00       29.54      1.16 o 
   0   4   4      144.54      157.47      3.54 o 
   1   4   4        4.17        3.43      0.69 o 
   2   4   4      101.53      103.25      2.58 o 
   3   4   4      323.65      332.47      8.97 o 
   4   4   4        0.51        0.72      2.20 o 
  -4   5   4      174.47      173.95      8.51 o 
  -3   5   4      241.83      231.71      5.96 o 
  -2   5   4      620.25      611.36     11.67 o 
  -1   5   4      427.07      485.00      7.11 o 
   0   5   4      551.94      515.88      8.00 o 
   1   5   4       28.67       33.55      2.91 o 
   2   5   4      131.79      127.21      3.58 o 
   3   5   4       10.56       11.37      1.81 o 
   4   5   4       15.22       16.06      2.27 o 
  -4   6   4      120.45      107.39      5.27 o 
  -3   6   4      725.45      708.93     15.73 o 
  -2   6   4      423.57      426.22      7.92 o 
  -1   6   4      129.96      129.59      2.37 o 
   0   6   4      126.73      117.78      2.34 o 
   1   6   4      201.17      179.57      5.51 o 
   2   6   4      289.00      294.64      8.17 o 
   3   6   4       16.09       14.63      2.22 o 
  -4   7   4       83.39       77.33      3.63 o 
  -3   7   4      183.72      187.79      4.77 o 
  -2   7   4      125.63      122.49      3.29 o 
  -1   7   4       28.16       23.97      1.09 o 
   0   7   4       84.72       89.50      2.43 o 
   1   7   4      218.21      207.37      4.50 o 
   2   7   4      121.14      125.83      4.51 o 
   3   7   4      155.20      160.11      7.23 o 
  -4   8   4        6.02        5.31      1.53 o 
  -3   8   4        0.10       -0.62      1.14 o 
  -2   8   4      312.24      307.76      5.79 o 
  -1   8   4        0.13       -0.63      0.67 o 
   0   8   4     1730.37     1680.01     23.09 o 
   1   8   4      218.39      223.99      4.92 o 
   2   8   4      170.97      189.77      6.30 o 
   3   8   4        0.78        1.50      1.83 o 
  -4   9   4      155.83      160.73      5.37 o 
  -3   9   4        6.89        4.14      1.58 o 
  -2   9   4      564.26      545.07      9.42 o 
  -1   9   4       20.83       19.03      1.28 o 
   0   9   4      180.60      177.97      3.92 o 
   1   9   4      156.27      155.14      3.90 o 
   2   9   4      145.96      151.47      4.49 o 
  -3  10   4       30.56       28.67      2.29 o 
  -2  10   4       74.63       69.84      3.54 o 
  -1  10   4      110.74      111.63      3.36 o 
   0  10   4      453.76      476.23      8.50 o 
   1  10   4        3.28        3.58      1.30 o 
   2  10   4       22.81       20.91      1.66 o 
  -3  11   4      125.91      126.06      4.15 o 
  -2  11   4       36.05       36.07      2.39 o 
  -1  11   4      252.73      257.05      5.91 o 
   0  11   4      144.31      152.36      3.77 o 
   1  11   4       75.37       80.78      3.35 o 
  -2  12   4       86.50       83.85      3.64 o 
  -1  12   4       35.39       31.53      2.09 o 
   0  12   4      124.65      139.20      3.97 o 
   1  12   4        5.87        5.55      1.61 o 
  -1  13   4       81.79       82.04      3.60 o 
   0  13   4        0.39        0.30      1.51 o 
   0 -14   5      185.24      201.11      6.62 o 
   1 -14   5       19.82       18.74      3.01 o 
  -1 -13   5       58.04       58.47      3.03 o 
   0 -13   5        8.56        6.50      1.63 o 
   1 -13   5        0.06       -2.53      1.56 o 
   2 -13   5        0.18       -0.68      1.70 o 
  -1 -12   5        0.37       -2.94      1.47 o 
   0 -12   5      135.94      144.46      3.81 o 
   1 -12   5        1.87       -2.93      1.51 o 
   2 -12   5      237.27      226.91      6.07 o 
   3 -12   5        1.75       -3.34      1.67 o 
  -2 -11   5      181.72      198.33      7.15 o 
  -1 -11   5       49.14       46.17      2.36 o 
   0 -11   5      323.48      355.43      6.34 o 
   1 -11   5      150.77      143.06      4.09 o 
   2 -11   5      268.53      286.19      7.93 o 
   3 -11   5      104.58      102.37      4.46 o 
  -2 -10   5       19.05       21.24      1.80 o 
  -1 -10   5        3.57        2.54      1.37 o 
   0 -10   5      405.49      398.13      6.47 o 
   1 -10   5       48.44       40.18      1.94 o 
   2 -10   5      164.96      152.13      4.46 o 
   3 -10   5        1.55       -2.85      1.43 o 
  -3  -9   5      234.69      239.72      7.87 o 
  -2  -9   5       55.44       50.13      2.50 o 
  -1  -9   5      199.22      187.78      4.50 o 
   0  -9   5       25.69       21.21      1.26 o 
   1  -9   5     1574.67     1579.57     20.99 o 
   2  -9   5      139.52      160.81      4.48 o 
   3  -9   5        3.42        2.25      1.22 o 
   4  -9   5      408.90      399.22      9.61 o 
  -3  -8   5      207.30      203.19      6.77 o 
  -2  -8   5      458.79      454.10      9.60 o 
  -1  -8   5        1.13       -1.26      0.76 o 
   0  -8   5      127.05      119.79      2.54 o 
   1  -8   5        3.96        3.43      0.73 o 
   2  -8   5      195.31      201.47      4.95 o 
   3  -8   5       81.66       86.58      2.63 o 
   4  -8   5       87.11       88.00      5.18 o 
  -3  -7   5       94.76       97.51      4.06 o 
  -2  -7   5      197.91      188.66      4.67 o 
  -1  -7   5       20.49       18.94      1.04 o 
   0  -7   5      264.22      247.22      3.94 o 
   1  -7   5      184.07      182.21      3.33 o 
   2  -7   5        0.37        0.35      0.92 o 
   3  -7   5       64.94       68.43      2.62 o 
   4  -7   5       50.20       51.38      3.65 o 
  -4  -6   5       13.71       13.21      4.15 o 
  -3  -6   5       28.80       30.89      2.64 o 
  -2  -6   5       14.65       15.13      1.22 o 
  -1  -6   5      410.31      379.06      7.03 o 
   0  -6   5       49.97       45.51      1.38 o 
   1  -6   5      600.92      647.11      9.66 o 
   2  -6   5      423.02      447.41     10.29 o 
   3  -6   5      229.81      246.40      5.46 o 
   4  -6   5      277.41      297.53     14.48 o 
  -4  -5   5       46.73       52.10      4.35 o 
  -3  -5   5      138.21      135.68      7.98 o 
  -2  -5   5      270.46      248.68      7.40 o 
  -1  -5   5     1025.93     1127.32     19.20 o 
   0  -5   5      660.11      700.14     10.87 o 
   1  -5   5       64.49       60.22      1.70 o 
   2  -5   5      519.69      584.81     12.04 o 
   3  -5   5       87.61       97.68      3.53 o 
   4  -5   5       65.30       69.61      3.98 o 
  -4  -4   5       31.51       35.00      3.45 o 
  -3  -4   5       11.94       11.34      2.40 o 
  -2  -4   5       19.26       26.23      1.29 o 
  -1  -4   5      310.52      352.81      5.69 o 
   0  -4   5      179.12      207.33      4.43 o 
   1  -4   5       22.78       23.80      1.57 o 
   2  -4   5      510.37      624.87     11.53 o 
   3  -4   5      565.83      612.51     17.37 o 
   4  -4   5       57.27       55.78      3.54 o 
  -4  -3   5       10.61       10.86      4.79 o 
  -3  -3   5      237.86      245.82     11.12 o 
  -1  -3   5       62.17       47.01      2.12 o 
   0  -3   5       81.58       96.41      3.99 o 
   1  -3   5     1006.00     1159.29     16.79 o 
   2  -3   5      460.23      485.52     10.77 o 
   3  -3   5      271.65      270.45     15.56 o 
   4  -3   5      401.24      400.60     12.19 o 
  -4  -2   5        1.18        3.73      1.92 o 
  -3  -2   5      380.59      394.88     13.29 o 
  -2  -2   5      480.94      488.44     10.06 o 
  -1  -2   5     2391.82     2521.80     49.02 o 
   0  -2   5     1588.02     1697.21    107.56 o 
   1  -2   5       24.13       26.14      1.01 o 
   2  -2   5      194.08      197.61      3.77 o 
   3  -2   5       44.47       49.92      2.51 o 
   4  -2   5       10.00        8.87      3.40 o 
  -4  -1   5        0.40       -0.21      1.75 o 
  -3  -1   5        6.46        7.70      1.27 o 
  -2  -1   5      223.04      236.92      8.35 o 
  -1  -1   5       13.68       13.80      0.74 o 
   0  -1   5        1.07        3.18      0.91 o 
   1  -1   5       31.89       38.47      1.16 o 
   2  -1   5      226.78      229.59      5.31 o 
   3  -1   5      907.04      951.70     22.30 o 
   4  -1   5       32.16       26.61      2.23 o 
  -4   0   5       56.80       57.26      4.90 o 
  -3   0   5        4.23        3.62      0.90 o 
  -2   0   5        0.05        0.26      0.44 o 
  -1   0   5      248.17      207.96      6.62 o 
   0   0   5       18.29       22.66      1.22 o 
   1   0   5     1761.91     1843.20     41.41 o 
   2   0   5        3.26        6.42      0.93 o 
   3   0   5      100.05       95.25      3.44 o 
   4   0   5        6.81        0.98      2.13 o 
  -4   1   5       61.90       62.26      4.94 o 
  -3   1   5      389.28      385.87     10.18 o 
  -2   1   5      286.07      301.64      6.40 o 
  -1   1   5     2254.64     2279.59     38.80 o 
   0   1   5      785.37      767.48     22.74 o 
   1   1   5      783.79      869.46     27.22 o 
   2   1   5       41.03       50.40      1.78 o 
   3   1   5      168.17      168.39      5.18 o 
   4   1   5      324.65      311.56     11.63 o 
  -4   2   5      112.62      123.22      7.45 o 
  -3   2   5        0.02       -0.40      1.01 o 
  -2   2   5        8.80        8.17      1.20 o 
  -1   2   5     1118.09     1314.85     20.97 o 
   0   2   5      649.93      637.52     10.61 o 
   1   2   5      150.42      149.71      4.28 o 
   2   2   5      500.79      524.20      9.24 o 
   3   2   5      365.45      381.06      9.94 o 
   4   2   5      111.31      108.81      6.15 o 
  -4   3   5       76.26       73.94      6.42 o 
  -3   3   5       54.25       46.21      2.06 o 
  -2   3   5      225.71      203.48      5.87 o 
  -1   3   5      223.14      213.45      3.82 o 
   0   3   5      136.42      111.25      2.02 o 
   1   3   5     2068.65     2165.60     46.53 o 
   2   3   5        5.87        5.76      1.07 o 
   3   3   5       81.03       76.76      5.21 o 
   4   3   5      444.99      405.70     19.55 o 
  -4   4   5       79.89       84.97      4.29 o 
  -3   4   5      194.47      183.03      4.97 o 
  -2   4   5       29.28       28.48      1.56 o 
  -1   4   5       43.62       27.09      1.05 o 
   0   4   5      831.72      879.49     12.10 o 
   1   4   5       41.40       37.21      1.72 o 
   2   4   5       14.01       13.03      1.33 o 
   3   4   5       45.09       45.78      2.63 o 
   4   4   5        3.31        2.76      1.34 o 
  -4   5   5       26.02       29.40      2.79 o 
  -3   5   5      215.22      199.49      5.42 o 
  -2   5   5      150.75      134.42      3.53 o 
  -1   5   5       18.61       14.45      0.89 o 
   0   5   5      634.00      610.49      9.40 o 
   1   5   5       16.03       21.20      1.35 o 
   2   5   5      194.69      192.97      4.92 o 
   3   5   5       53.65       53.90      3.67 o 
  -4   6   5       16.95       14.68      1.81 o 
  -3   6   5      337.48      323.67      8.11 o 
  -2   6   5      867.74      816.60     14.22 o 
  -1   6   5      721.19      723.14      9.06 o 
   0   6   5      424.35      441.20      8.17 o 
   1   6   5      338.29      335.16      7.20 o 
   2   6   5        6.17        3.21      1.48 o 
   3   6   5        9.15       12.47      2.25 o 
  -4   7   5        7.87       11.73      1.63 o 
  -3   7   5      160.26      150.47      4.19 o 
  -2   7   5     1205.29     1168.20     19.99 o 
  -1   7   5      136.13      138.53      2.61 o 
   0   7   5        0.03       -0.89      0.56 o 
   1   7   5       15.44       15.60      1.18 o 
   2   7   5        7.86        8.37      1.46 o 
   3   7   5       40.75       37.68      8.13 o 
  -4   8   5       28.10       30.61      4.16 o 
  -3   8   5       12.83       10.02      1.52 o 
  -2   8   5        0.30       -0.15      0.89 o 
  -1   8   5      166.14      161.29      3.16 o 
   0   8   5      222.08      229.79      4.49 o 
   1   8   5       26.10       29.69      1.63 o 
   2   8   5      399.42      414.88     11.45 o 
   3   8   5       37.43       44.24      7.31 o 
  -3   9   5        1.02        0.60      1.34 o 
  -2   9   5      148.68      160.59      4.23 o 
  -1   9   5      149.15      151.64      3.28 o 
   0   9   5        8.30        6.14      1.03 o 
   1   9   5     1104.16     1170.24     22.83 o 
   2   9   5      107.64      107.46      3.36 o 
  -3  10   5      183.96      194.98      6.00 o 
  -2  10   5        0.04       -0.86      1.19 o 
  -1  10   5       94.25       88.92      4.18 o 
   0  10   5        4.55        2.52      1.00 o 
   1  10   5        2.51        1.57      1.21 o 
   2  10   5       35.93       36.47      3.11 o 
  -3  11   5       63.10       63.91      3.21 o 
  -2  11   5        0.01       -0.19      1.38 o 
  -1  11   5        4.40        3.60      1.30 o 
   0  11   5      186.36      196.43      4.45 o 
   1  11   5      323.64      366.92      8.69 o 
  -2  12   5      212.34      233.68     10.01 o 
  -1  12   5        2.59        4.25      1.40 o 
   0  12   5      158.05      181.54      5.07 o 
   1  12   5       36.79       35.69      3.39 o 
   1 -14   6      463.28      513.03     12.29 o 
  -1 -13   6      159.80      182.74      5.06 o 
   0 -13   6        0.40        0.44      1.27 o 
   1 -13   6      123.66      132.78      4.86 o 
   2 -13   6        0.10        1.92      1.82 o 
  -1 -12   6       36.78       32.85      2.14 o 
   0 -12   6        4.99        6.02      1.27 o 
   1 -12   6        2.93        3.26      1.67 o 
   2 -12   6      107.06      106.18      4.23 o 
   3 -12   6        6.24        5.22      2.03 o 
  -2 -11   6      102.20      113.33      4.07 o 
  -1 -11   6        0.30        1.44      1.12 o 
   0 -11   6       37.99       37.66      1.95 o 
   1 -11   6      111.02      124.62      3.82 o 
   2 -11   6        8.59        9.91      1.94 o 
   3 -11   6      362.96      351.71      9.53 o 
  -2 -10   6       15.37       15.42      1.65 o 
  -1 -10   6      498.51      501.93     10.03 o 
   0 -10   6      115.63      117.33      2.86 o 
   1 -10   6      140.56      163.41      4.21 o 
   2 -10   6       74.89       67.68      3.04 o 
   3 -10   6       76.76       82.04      5.49 o 
  -3  -9   6       48.97       46.38      6.32 o 
  -2  -9   6       64.98       59.90      2.73 o 
  -1  -9   6       50.03       39.21      1.73 o 
   0  -9   6      210.03      208.08      3.92 o 
   1  -9   6      446.09      478.76      9.08 o 
   2  -9   6      312.57      323.82      7.28 o 
   3  -9   6      129.64      125.65      3.39 o 
   4  -9   6       44.15       37.69      6.37 o 
  -3  -8   6        6.53        3.26      1.67 o 
  -2  -8   6      836.16      855.46     18.57 o 
  -1  -8   6       83.18       79.47      2.30 o 
   0  -8   6      782.70      758.03     11.04 o 
   1  -8   6       71.85       73.84      1.97 o 
   2  -8   6     1617.46     1743.99     31.86 o 
   3  -8   6       63.20       77.73      2.98 o 
   4  -8   6        2.56        1.50      1.86 o 
  -3  -7   6      347.30      344.56      9.93 o 
  -2  -7   6      321.12      319.99      7.16 o 
  -1  -7   6      539.63      507.34     10.10 o 
   0  -7   6       11.12       10.50      0.85 o 
   1  -7   6       31.49       37.93      1.45 o 
   2  -7   6       17.01       22.25      1.51 o 
   3  -7   6        0.96        0.46      0.94 o 
   4  -7   6        6.44        6.42      2.28 o 
  -3  -6   6        6.97        6.63      1.51 o 
  -2  -6   6       68.36       68.87      2.53 o 
  -1  -6   6        5.52        2.67      0.78 o 
   0  -6   6        0.78        0.46      0.57 o 
   1  -6   6        0.03       -0.11      0.58 o 
   2  -6   6      124.24      133.37      3.41 o 
   3  -6   6        3.45        2.66      0.95 o 
   4  -6   6       57.89       62.58      5.15 o 
  -4  -5   6        0.01        0.98      4.19 o 
  -3  -5   6       43.14       41.63      5.16 o 
  -2  -5   6      368.70      345.66      7.37 o 
  -1  -5   6       65.29       85.42      2.05 o 
   0  -5   6     1172.45     1207.72     20.99 o 
   1  -5   6       31.22       35.53      1.42 o 
   2  -5   6      557.50      628.13     14.71 o 
   3  -5   6       36.91       34.66      2.77 o 
   4  -5   6      128.92      121.88      5.47 o 
  -4  -4   6       62.10       77.66      5.13 o 
  -3  -4   6       77.71       77.79      3.35 o 
  -1  -4   6      279.84      237.21      4.28 o 
   0  -4   6     1542.69     1705.34     54.12 o 
   1  -4   6      259.22      304.10      5.75 o 
   2  -4   6       49.19       51.50      2.86 o 
   3  -4   6        6.89        8.11      1.55 o 
   4  -4   6      147.27      146.53      8.61 o 
  -4  -3   6       87.03       91.01      5.36 o 
  -3  -3   6        0.08       -1.06      1.03 o 
  -2  -3   6       59.27       59.32      7.01 o 
  -1  -3   6     1032.37     1126.03     20.38 o 
   0  -3   6      175.49      234.18      8.40 o 
   1  -3   6      817.00      988.97     15.52 o 
   2  -3   6      193.86      207.72      4.71 o 
   3  -3   6       59.77       63.88      3.39 o 
   4  -3   6      487.98      496.42     14.81 o 
  -4  -2   6       25.17       30.71      3.29 o 
  -3  -2   6       18.42       17.90      1.66 o 
  -2  -2   6     1016.64     1127.93     27.47 o 
  -1  -2   6     1169.54     1196.70     20.93 o 
   0  -2   6      572.39      578.18     14.62 o 
   1  -2   6      126.86      159.87      2.64 o 
   2  -2   6      458.82      469.10     15.48 o 
   3  -2   6      113.95      111.99      3.99 o 
   4  -2   6       26.80       25.03      2.40 o 
  -4  -1   6      641.09      691.38     29.88 o 
  -3  -1   6        0.11        0.24      1.53 o 
  -2  -1   6      551.03      558.06     20.75 o 
  -1  -1   6      274.86      297.43      5.70 o 
   0  -1   6     1428.36     1573.74     85.37 o 
   1  -1   6       53.30       56.15      1.24 o 
   2  -1   6       44.27       49.33      1.91 o 
   3  -1   6       38.48       38.54      3.03 o 
   4  -1   6       13.65       12.04      1.79 o 
  -4   0   6       57.99       65.47      5.40 o 
  -3   0   6       10.60       11.31      1.53 o 
  -2   0   6      128.32      145.00      3.64 o 
  -1   0   6      258.69      251.08      5.91 o 
   0   0   6       24.96       25.60      1.10 o 
   1   0   6      416.77      474.30      6.55 o 
   2   0   6       22.58       25.69      1.74 o 
   3   0   6      288.82      293.23      7.98 o 
   4   0   6      669.76      630.49     18.10 o 
  -4   1   6       22.64       19.32      3.21 o 
  -3   1   6      621.04      626.08     20.07 o 
  -2   1   6      109.00       99.20      5.56 o 
  -1   1   6        5.02        1.00      0.36 o 
   0   1   6      181.68      138.11      3.39 o 
   1   1   6       38.22       37.02      0.97 o 
   2   1   6      476.82      454.45      9.59 o 
   3   1   6       33.65       33.10      2.13 o 
   4   1   6       13.39       16.35      2.22 o 
  -4   2   6      143.18      146.64      7.81 o 
  -3   2   6      205.83      196.43      4.65 o 
  -2   2   6      307.82      312.97      6.14 o 
  -1   2   6      218.81      247.73      4.10 o 
   0   2   6      851.99      866.41     13.19 o 
   1   2   6        9.49        7.38      0.81 o 
   2   2   6       52.62       56.57      1.85 o 
   3   2   6       44.16       42.54      2.30 o 
   4   2   6       18.84       16.66      1.86 o 
  -4   3   6        3.29        2.52      1.59 o 
  -3   3   6        4.06        4.32      1.06 o 
  -2   3   6       66.26       58.97      4.66 o 
  -1   3   6      176.91      167.47      3.13 o 
   0   3   6      662.95      762.70     10.89 o 
   1   3   6     1143.60     1134.65     18.70 o 
   2   3   6      119.74      116.71      5.92 o 
   3   3   6      323.85      324.40      8.24 o 
   4   3   6       83.73       84.09      3.99 o 
  -4   4   6        4.54        5.41      1.79 o 
  -3   4   6      582.41      564.45     12.66 o 
  -2   4   6       27.53       27.57      1.82 o 
  -1   4   6      705.31      647.34      9.30 o 
   0   4   6      289.79      260.87      4.08 o 
   1   4   6       31.45       24.33      1.42 o 
   2   4   6      773.78      757.84     18.22 o 
   3   4   6        0.69       -1.77      0.97 o 
   4   4   6        0.28       -0.10      1.31 o 
  -4   5   6      186.18      175.01      7.17 o 
  -3   5   6       57.43       55.37      4.37 o 
  -2   5   6        0.44        1.84      0.88 o 
  -1   5   6       97.95       96.55      2.00 o 
   0   5   6       16.89       21.87      1.00 o 
   1   5   6       88.72      101.46      3.06 o 
   2   5   6       17.73       20.28      1.53 o 
   3   5   6       47.34       49.11      3.85 o 
  -4   6   6        1.11       -0.73      1.32 o 
  -3   6   6        1.86        2.81      1.29 o 
  -2   6   6       37.69       36.33      1.78 o 
  -1   6   6       54.95       49.84      1.81 o 
   0   6   6       81.10       71.09      2.29 o 
   1   6   6      712.58      703.25     14.16 o 
   2   6   6        4.62        6.36      1.28 o 
   3   6   6      185.54      201.32      8.32 o 
  -4   7   6      117.51      107.47      4.02 o 
  -3   7   6      139.40      142.71      4.19 o 
  -2   7   6      336.51      342.35      6.27 o 
  -1   7   6      961.75      938.67     12.99 o 
   0   7   6      270.82      275.79      4.86 o 
   1   7   6      203.21      207.69      5.07 o 
   2   7   6       43.53       44.74      2.92 o 
   3   7   6        3.61        1.74      1.80 o 
  -4   8   6        4.27        5.08      1.65 o 
  -3   8   6        6.71        6.69      1.50 o 
  -2   8   6       66.85       59.26      2.26 o 
  -1   8   6      907.68      907.52     12.72 o 
   0   8   6       10.14        7.55      1.11 o 
   1   8   6       69.98       70.16      2.44 o 
   2   8   6      186.62      196.23      6.70 o 
  -3   9   6       59.05       56.74      3.41 o 
  -2   9   6       41.04       41.07      2.17 o 
  -1   9   6      154.79      152.51      3.96 o 
   0   9   6      144.62      144.31      3.49 o 
   1   9   6      173.45      181.80      5.07 o 
   2   9   6        2.63        0.15      1.03 o 
  -3  10   6       44.33       41.61      2.23 o 
  -2  10   6        2.44        1.62      1.27 o 
  -1  10   6      269.50      300.48      6.51 o 
   0  10   6       14.59       12.60      1.28 o 
   1  10   6        0.43       -1.08      1.19 o 
   2  10   6      429.47      475.09     10.26 o 
  -2  11   6       76.35       89.46      3.76 o 
  -1  11   6       14.75       14.51      1.64 o 
   0  11   6        6.42        5.02      1.21 o 
   1  11   6       15.33       14.83      1.85 o 
  -2  12   6      233.64      251.45      7.78 o 
  -1  12   6        5.73        8.21      1.67 o 
   0  12   6       18.18       18.54      1.83 o 
  -1 -13   7      170.93      182.45      5.18 o 
   0 -13   7       13.08       16.90      1.71 o 
   1 -13   7      202.26      218.40      8.13 o 
   2 -13   7      391.35      431.21     10.95 o 
  -1 -12   7        0.38       -0.18      1.23 o 
   0 -12   7      175.25      183.18      4.47 o 
   1 -12   7       33.94       28.13      2.67 o 
   2 -12   7        9.25        8.00      1.72 o 
  -2 -11   7        7.63        4.92      1.87 o 
  -1 -11   7       43.21       48.30      2.45 o 
   0 -11   7       30.74       26.67      1.70 o 
   1 -11   7      318.47      332.70      7.79 o 
   2 -11   7        1.17        1.25      1.59 o 
   3 -11   7      257.00      257.27      6.94 o 
  -2 -10   7        0.87        0.74      1.26 o 
  -1 -10   7      354.16      371.21      6.91 o 
   0 -10   7        0.39       -1.38      0.82 o 
   1 -10   7       80.69       83.89      3.02 o 
   2 -10   7        2.41        4.81      1.45 o 
   3 -10   7        7.53       11.44      1.70 o 
  -3  -9   7      277.92      283.89      9.09 o 
  -2  -9   7       33.65       34.22      3.76 o 
  -1  -9   7       37.73       33.80      1.67 o 
   0  -9   7      493.79      498.93      7.77 o 
   1  -9   7      223.85      247.47      5.46 o 
   2  -9   7        7.08        3.26      1.23 o 
   3  -9   7       21.32       21.39      1.85 o 
  -3  -8   7      119.31      112.30      6.90 o 
  -2  -8   7      336.04      340.69      7.83 o 
  -1  -8   7       20.26       18.15      1.22 o 
   0  -8   7      555.68      543.32      8.69 o 
   1  -8   7      532.48      553.90      8.90 o 
   2  -8   7      172.23      197.14      4.98 o 
   3  -8   7      438.63      462.40      9.64 o 
   4  -8   7       89.42       86.09      5.11 o 
  -3  -7   7        7.87        8.75      1.78 o 
  -2  -7   7        5.11        3.25      1.59 o 
  -1  -7   7     1726.87     1693.61     26.62 o 
   0  -7   7      110.90      103.44      2.22 o 
   1  -7   7      975.21     1042.95     14.62 o 
   2  -7   7       34.91       35.98      1.63 o 
   3  -7   7      764.59      829.28     15.80 o 
   4  -7   7        1.28        1.65      1.66 o 
  -3  -6   7      174.21      187.43      6.80 o 
  -2  -6   7      243.00      236.23      5.63 o 
  -1  -6   7      155.55      157.53      3.65 o 
   0  -6   7       94.05       78.85      2.00 o 
   1  -6   7        6.06        6.42      0.78 o 
   2  -6   7       21.50       22.75      1.78 o 
   3  -6   7       20.49       22.23      1.68 o 
   4  -6   7       70.40       72.80      4.37 o 
  -4  -5   7       26.85       27.07      3.62 o 
  -3  -5   7        3.64        2.65      1.35 o 
  -2  -5   7       99.02       97.50      3.02 o 
  -1  -5   7       43.12       43.11      1.73 o 
   0  -5   7      304.92      313.26      5.67 o 
   1  -5   7       12.81       11.61      0.79 o 
   2  -5   7      193.84      205.85      4.41 o 
   3  -5   7      417.28      442.49     13.50 o 
   4  -5   7        9.28       10.31      2.04 o 
  -4  -4   7      310.58      357.30     13.48 o 
  -3  -4   7       33.60       34.98      2.48 o 
  -2  -4   7      133.32      123.05      3.38 o 
  -1  -4   7      827.75      813.48     15.46 o 
   0  -4   7      236.44      310.22      8.46 o 
   1  -4   7      908.06     1003.45     16.12 o 
   2  -4   7        0.29        0.97      0.49 o 
   3  -4   7      192.33      197.65     12.44 o 
   4  -4   7       24.22       21.13      2.47 o 
  -4  -3   7      125.41      160.50      7.80 o 
  -3  -3   7       95.74       91.60      3.79 o 
  -2  -3   7       77.50       71.80      3.26 o 
  -1  -3   7        4.93        2.65      0.60 o 
   0  -3   7       63.88       58.29      1.74 o 
   1  -3   7      511.90      621.96      9.30 o 
   2  -3   7        0.89        0.25      0.53 o 
   3  -3   7       16.10       17.32      2.05 o 
   4  -3   7       46.66       51.23      3.57 o 
  -4  -2   7       37.56       41.43      3.90 o 
  -3  -2   7      486.29      472.58     12.46 o 
  -2  -2   7      130.77      113.47      4.18 o 
  -1  -2   7      105.28      106.27      2.37 o 
   0  -2   7     3436.24     3967.49     72.17 o 
   1  -2   7       40.10       58.62      1.53 o 
   2  -2   7      732.19      844.57     15.95 o 
   3  -2   7       74.89       67.27      3.05 o 
   4  -2   7        6.01        4.09      1.55 o 
  -4  -1   7      607.85      683.40     22.36 o 
  -3  -1   7       13.43       13.20      1.70 o 
  -2  -1   7      181.12      185.02      5.77 o 
  -1  -1   7     1993.95     2093.78     47.26 o 
   0  -1   7     1123.81     1236.95     19.25 o 
   1  -1   7      393.02      395.78      5.74 o 
   2  -1   7       57.20       65.99      1.67 o 
   3  -1   7       38.58       37.06      2.83 o 
   4  -1   7        2.80        1.30      2.03 o 
  -4   0   7       55.50       61.33      5.58 o 
  -3   0   7      495.05      505.30     15.07 o 
  -2   0   7        3.14        0.95      0.75 o 
  -1   0   7      259.42      278.42      4.49 o 
   0   0   7        1.01       -0.76      0.38 o 
   1   0   7       92.75      112.72      1.86 o 
   2   0   7      145.90      153.99      5.90 o 
   3   0   7       10.89       10.46      1.71 o 
   4   0   7        7.91        6.69      1.56 o 
  -4   1   7       84.69       78.03      7.84 o 
  -3   1   7        4.18        6.10      1.26 o 
  -2   1   7       62.93       62.43      2.95 o 
  -1   1   7      629.30      690.74     11.65 o 
   0   1   7     1838.19     1784.60     29.04 o 
   1   1   7        3.12        3.30      0.43 o 
   3   1   7        1.50        2.07      1.01 o 
   4   1   7      137.36      129.53      4.99 o 
  -4   2   7      125.08      134.47     13.12 o 
  -3   2   7       58.55       59.54      4.24 o 
  -2   2   7     1490.77     1483.55     23.13 o 
  -1   2   7      120.01      107.14      2.12 o 
   0   2   7       23.25       15.02      0.75 o 
   1   2   7        1.57        0.08      0.38 o 
   2   2   7       15.77       14.84      1.25 o 
   3   2   7       27.93       26.34      2.46 o 
   4   2   7       38.96       31.12      1.76 o 
  -4   3   7        1.87       -0.73      1.56 o 
  -3   3   7      134.14      133.45      5.97 o 
  -2   3   7      174.09      173.75      3.87 o 
  -1   3   7        1.47        2.95      0.64 o 
   0   3   7       53.62       57.28      1.68 o 
   1   3   7       21.45       25.59      1.25 o 
   2   3   7       95.01       98.63      3.31 o 
   3   3   7       26.15       25.39      1.87 o 
   4   3   7      106.71      117.35      4.17 o 
  -4   4   7        4.47        2.88      1.82 o 
  -3   4   7       99.79       95.83      3.46 o 
  -2   4   7      140.52      137.01      4.99 o 
  -1   4   7      186.37      187.26      3.35 o 
   0   4   7      178.65      161.03      2.68 o 
   1   4   7      137.61      145.98      4.25 o 
   2   4   7      671.40      641.42     15.86 o 
   3   4   7       31.59       34.55      3.38 o 
  -4   5   7      402.72      397.60     25.57 o 
  -3   5   7       27.18       23.45      1.96 o 
  -2   5   7     1173.29     1134.41     18.20 o 
  -1   5   7        0.93       -0.20      0.61 o 
   0   5   7      543.11      499.33      7.98 o 
   1   5   7       38.37       33.98      1.57 o 
   2   5   7        0.03        2.06      1.15 o 
   3   5   7      165.79      161.09      7.97 o 
  -4   6   7       68.50       67.77      3.16 o 
  -3   6   7      179.61      169.60      4.59 o 
  -2   6   7        1.61       -0.21      0.93 o 
  -1   6   7      492.66      482.13      6.77 o 
   0   6   7       64.17       65.01      1.94 o 
   1   6   7      162.82      163.98      4.22 o 
   2   6   7        1.28        1.37      0.93 o 
   3   6   7       61.28       63.22      4.45 o 
  -4   7   7        0.01        0.56      1.43 o 
  -3   7   7      153.14      161.91      4.64 o 
  -2   7   7       40.70       36.58      1.82 o 
  -1   7   7       39.45       38.22      1.53 o 
   0   7   7       21.29       19.59      1.25 o 
   1   7   7       82.96       89.80      2.94 o 
   2   7   7      279.81      298.45      6.66 o 
   3   7   7        2.70       -0.91      1.74 o 
  -3   8   7      223.94      211.83      9.86 o 
  -2   8   7      120.69      128.46      3.35 o 
  -1   8   7      151.36      145.50      3.44 o 
   0   8   7      391.84      390.45      7.74 o 
   1   8   7       18.51       19.01      1.45 o 
   2   8   7       42.55       45.42      3.21 o 
  -3   9   7       11.28       10.80      1.76 o 
  -2   9   7        0.40       -1.91      1.16 o 
  -1   9   7        1.37       -0.06      1.07 o 
   0   9   7      277.45      278.84      6.02 o 
   1   9   7      158.34      161.32      4.76 o 
   2   9   7      112.45      116.44      5.93 o 
  -3  10   7      149.82      136.19      5.33 o 
  -2  10   7       50.04       58.94      3.81 o 
  -1  10   7      165.78      170.52      6.93 o 
   0  10   7      219.58      235.01      5.00 o 
   1  10   7       75.80       80.67      3.46 o 
  -2  11   7        0.12       -0.13      1.49 o 
  -1  11   7        3.86        0.45      1.41 o 
   0  11   7      124.01      142.47      4.03 o 
   1  11   7        3.95        2.58      1.57 o 
  -1  12   7        4.97        7.45      1.67 o 
   0  12   7       44.11       50.34      2.72 o 
   0 -13   8      130.86      128.53      4.28 o 
   1 -13   8        0.32        2.25      1.91 o 
   2 -13   8      211.89      234.70      7.17 o 
  -1 -12   8        0.00        0.64      1.34 o 
   0 -12   8      314.77      320.71      6.88 o 
   1 -12   8        8.48        7.72      1.96 o 
   2 -12   8      155.54      173.94      5.96 o 
  -2 -11   8       22.54       21.16      2.51 o 
  -1 -11   8      142.97      149.73      3.67 o 
   0 -11   8        0.87        0.72      1.04 o 
   1 -11   8       70.60       70.95      3.25 o 
   2 -11   8       56.97       60.24      3.56 o 
   3 -11   8       32.11       30.41      2.10 o 
  -2 -10   8       13.12       11.46      1.66 o 
  -1 -10   8        1.25        1.15      0.90 o 
   0 -10   8      151.33      154.84      3.80 o 
   1 -10   8      405.83      412.35      8.29 o 
   2 -10   8      814.82      879.16     17.25 o 
   3 -10   8        0.33        0.11      1.28 o 
  -3  -9   8        5.52        7.84      2.90 o 
  -2  -9   8       18.47       22.06      1.89 o 
  -1  -9   8        0.03       -1.23      0.80 o 
   0  -9   8      388.71      407.07      8.15 o 
   1  -9   8        0.04        1.03      1.03 o 
   2  -9   8       31.85       30.40      1.76 o 
   3  -9   8       82.28       79.80      3.22 o 
  -3  -8   8        2.32        2.04      1.72 o 
  -2  -8   8      346.11      342.28      7.87 o 
  -1  -8   8      283.61      293.83      5.62 o 
   0  -8   8      222.99      209.90      4.17 o 
   1  -8   8      122.39      127.01      3.08 o 
   2  -8   8      312.09      345.67      6.55 o 
   3  -8   8      219.49      228.17      5.65 o 
   4  -8   8       11.60        9.93      2.42 o 
  -3  -7   8       44.26       46.39      3.22 o 
  -2  -7   8      123.90      109.67      3.62 o 
  -1  -7   8     1147.67     1121.42     17.93 o 
   0  -7   8        0.02       -0.05      0.67 o 
   1  -7   8     1154.69     1218.20     16.40 o 
   2  -7   8      411.88      447.43      9.09 o 
   3  -7   8       13.75       14.47      1.46 o 
   4  -7   8      258.11      251.30      9.37 o 
  -3  -6   8      110.16      107.06      4.67 o 
  -2  -6   8       72.72       76.42      2.87 o 
  -1  -6   8       52.23       42.39      1.79 o 
   0  -6   8     1883.55     1912.09     22.10 o 
   1  -6   8       66.39       67.23      1.77 o 
   2  -6   8      386.11      417.84      8.64 o 
   3  -6   8        0.29       -0.79      0.90 o 
   4  -6   8      129.07      127.43      5.95 o 
  -4  -5   8       37.57       47.16      8.93 o 
  -3  -5   8       27.60       22.87      2.23 o 
  -2  -5   8      171.85      171.23      4.48 o 
  -1  -5   8       41.11       38.04      1.90 o 
   0  -5   8       19.76       23.36      0.95 o 
   1  -5   8      164.45      209.41      3.88 o 
   2  -5   8        1.84        2.58      0.79 o 
   3  -5   8      105.94      113.30      3.43 o 
   4  -5   8        0.69        0.77      1.41 o 
  -4  -4   8       25.96       29.82      3.94 o 
  -3  -4   8       15.20       15.34      1.91 o 
  -2  -4   8       27.61       26.61      1.71 o 
  -1  -4   8      753.64      739.34     12.77 o 
   0  -4   8       31.29       36.81      1.28 o 
   1  -4   8      889.14      997.67     17.60 o 
   2  -4   8        2.27        0.47      0.55 o 
   3  -4   8      266.82      271.52      9.06 o 
   4  -4   8      231.21      222.42      8.20 o 
  -4  -3   8       27.51       28.90      3.72 o 
  -3  -3   8      767.02      829.93     26.42 o 
  -2  -3   8      103.91      106.17      4.83 o 
  -1  -3   8      186.13      190.86      4.07 o 
   0  -3   8      404.44      449.02      7.64 o 
   1  -3   8      396.57      508.92      7.81 o 
   2  -3   8      184.17      185.21      5.59 o 
   3  -3   8        4.19        2.78      1.23 o 
   4  -3   8       14.87       12.73      3.65 o 
  -4  -2   8      102.63      106.74      6.21 o 
  -3  -2   8      149.60      160.04      5.57 o 
  -2  -2   8        2.68        0.56      0.60 o 
  -1  -2   8       36.59       40.43      1.69 o 
   0  -2   8      412.98      461.68      7.80 o 
   1  -2   8        8.34        8.42      0.65 o 
   2  -2   8        0.13        0.14      0.69 o 
   3  -2   8      117.19      121.20      5.71 o 
   4  -2   8        0.84       -0.10      1.24 o 
  -4  -1   8       26.74       30.77      3.63 o 
  -3  -1   8       30.93       32.12      2.50 o 
  -2  -1   8     1439.82     1376.62     28.64 o 
  -1  -1   8      375.76      331.76      5.84 o 
   0  -1   8       21.09       24.91      0.88 o 
   1  -1   8     3031.66     3361.09     41.29 o 
   2  -1   8       12.98       15.75      4.65 o 
   3  -1   8      289.47      310.88      8.61 o 
   4  -1   8        0.08        0.61      1.31 o 
  -4   0   8      193.29      185.06     12.46 o 
  -3   0   8     1388.64     1391.62     35.70 o 
  -2   0   8        4.68        5.79      0.96 o 
  -1   0   8      277.36      263.06      4.13 o 
   0   0   8     1596.09     1724.05     22.83 o 
   1   0   8      214.30      219.83      3.08 o 
   2   0   8       23.96       25.70      4.17 o 
   3   0   8        6.52        7.28      1.41 o 
   4   0   8       19.15       19.91      3.85 o 
  -4   1   8      186.18      183.23     13.38 o 
  -3   1   8        1.70       -0.26      1.26 o 
  -2   1   8       18.49       20.27      1.34 o 
  -1   1   8        0.14        1.44      0.50 o 
   0   1   8        0.11        0.24      0.47 o 
   1   1   8      115.55      117.58      2.18 o 
   2   1   8       44.08       43.08      1.92 o 
   3   1   8      234.43      242.95      5.71 o 
   4   1   8        0.02        1.00      0.92 o 
  -4   2   8      240.41      243.83     19.12 o 
  -3   2   8        5.68        6.05      1.27 o 
  -2   2   8      100.79       92.24      3.22 o 
  -1   2   8      123.72      129.52      2.31 o 
   0   2   8      782.04      810.49     10.80 o 
   1   2   8     1498.16     1546.35     29.10 o 
   2   2   8        5.20        5.00      1.07 o 
   3   2   8      178.72      179.27      4.56 o 
   4   2   8        5.29        3.21      1.24 o 
  -4   3   8      266.45      254.04      9.21 o 
  -3   3   8      200.22      206.45      5.67 o 
  -2   3   8       64.96       64.91      3.22 o 
  -1   3   8     1158.13     1176.79     15.20 o 
   0   3   8        6.55        4.77      0.59 o 
   1   3   8       10.30        7.77      0.87 o 
   2   3   8       83.71       85.87      3.35 o 
   3   3   8        1.78        1.73      1.31 o 
  -4   4   8        2.87        4.01      1.93 o 
  -3   4   8       71.78       60.06      3.77 o 
  -2   4   8       28.68       28.55      1.46 o 
  -1   4   8        0.20        0.59      0.64 o 
   0   4   8      303.23      278.62      4.19 o 
   1   4   8        6.79        5.33      0.80 o 
   2   4   8       36.91       33.14      2.39 o 
   3   4   8      128.79      125.94      7.82 o 
  -4   5   8      142.45      142.28      6.09 o 
  -3   5   8        2.56        1.36      1.14 o 
  -2   5   8      500.53      463.07      8.18 o 
  -1   5   8      410.26      412.79      6.55 o 
   0   5   8      118.35      109.09      2.46 o 
   1   5   8       42.43       39.20      1.73 o 
   2   5   8       19.28       19.73      1.31 o 
   3   5   8      171.74      175.74      6.10 o 
  -4   6   8       74.24       77.00      3.46 o 
  -3   6   8      313.15      303.08     10.06 o 
  -2   6   8       48.55       43.25      2.07 o 
  -1   6   8      927.90      928.58     12.92 o 
   0   6   8       28.06       24.33      1.28 o 
   1   6   8      130.21      123.37      3.16 o 
   2   6   8       11.23       13.53      1.33 o 
   3   6   8       18.41       19.75      2.94 o 
  -3   7   8        1.34        1.80      1.35 o 
  -2   7   8       78.02       67.26      2.40 o 
  -1   7   8       40.27       47.85      1.88 o 
   0   7   8     1126.05     1119.68     17.82 o 
   1   7   8        5.74        5.00      1.28 o 
   2   7   8      197.88      214.17      5.20 o 
  -3   8   8        6.33        4.88      1.54 o 
  -2   8   8      393.35      411.76      8.18 o 
  -1   8   8       36.87       36.66      1.85 o 
   0   8   8      170.68      177.60      4.31 o 
   1   8   8       30.71       30.31      1.91 o 
   2   8   8       28.28       29.94      2.12 o 
  -3   9   8      132.39      135.25      3.88 o 
  -2   9   8      167.67      172.73      4.53 o 
  -1   9   8        1.82        0.16      1.13 o 
   0   9   8       26.54       24.69      1.69 o 
   1   9   8       38.35       37.72      2.43 o 
   2   9   8        6.50        4.02      1.24 o 
  -2  10   8       64.23       63.91      3.19 o 
  -1  10   8       19.08       16.98      1.71 o 
   0  10   8        9.93       10.01      1.36 o 
   1  10   8       19.99       18.54      1.93 o 
  -2  11   8      268.02      256.43      8.25 o 
  -1  11   8       16.53       19.53      1.83 o 
   0  11   8      129.57      147.86      4.18 o 
   0 -13   9        1.25        0.50      1.43 o 
   1 -13   9       25.34       25.24      2.85 o 
  -1 -12   9       31.09       30.39      2.24 o 
   0 -12   9      421.03      434.73      8.96 o 
   1 -12   9      212.51      217.03      7.26 o 
   2 -12   9       70.11       74.00      4.10 o 
  -2 -11   9       47.37       51.22      2.97 o 
  -1 -11   9       54.49       60.41      2.37 o 
   0 -11   9        4.52        3.54      1.19 o 
   1 -11   9      175.85      184.04      5.26 o 
   2 -11   9        1.12        1.23      1.37 o 
   3 -11   9       11.49       13.27      1.95 o 
  -2 -10   9       30.99       29.68      2.27 o 
  -1 -10   9        0.30        0.40      0.92 o 
   0 -10   9        0.19       -0.32      0.98 o 
   1 -10   9        0.06       -0.02      1.24 o 
   2 -10   9        4.04        4.29      1.28 o 
   3 -10   9       18.93       16.90      2.46 o 
  -2  -9   9      134.74      137.09      4.39 o 
  -1  -9   9       72.66       69.99      2.44 o 
   0  -9   9        9.90        9.21      1.22 o 
   1  -9   9      216.86      230.58      5.28 o 
   2  -9   9      716.96      752.91     12.89 o 
   3  -9   9      748.65      765.12     15.22 o 
  -3  -8   9       26.24       23.58      2.74 o 
  -2  -8   9       28.43       31.58      2.17 o 
  -1  -8   9        0.35        0.96      0.86 o 
   0  -8   9       11.19       10.91      1.14 o 
   1  -8   9       72.42       78.64      2.25 o 
   2  -8   9        0.70        1.17      1.01 o 
   3  -8   9        2.71        3.79      1.21 o 
  -3  -7   9        7.26        5.85      1.78 o 
  -2  -7   9        6.35        5.40      1.46 o 
  -1  -7   9      124.25      110.02      2.89 o 
   0  -7   9      816.32      835.41     10.26 o 
   1  -7   9      730.81      788.60     11.07 o 
   2  -7   9        7.38        6.73      1.11 o 
   3  -7   9      301.13      329.84      8.20 o 
   4  -7   9      278.96      252.88      9.65 o 
  -3  -6   9      182.49      196.44      6.86 o 
  -2  -6   9      245.21      235.71      5.82 o 
  -1  -6   9       45.96       34.29      1.60 o 
   0  -6   9     1772.73     1761.78     20.50 o 
   1  -6   9        3.83        6.20      1.17 o 
   2  -6   9      863.69      920.42     19.60 o 
   3  -6   9       87.24       93.76      3.35 o 
   4  -6   9        1.54        3.45      1.77 o 
  -3  -5   9        0.29        0.47      1.50 o 
  -2  -5   9      237.50      236.54      5.78 o 
  -1  -5   9       87.27       93.49      2.54 o 
   0  -5   9       60.14       55.88      1.51 o 
   1  -5   9      854.95      948.09     16.78 o 
   2  -5   9        2.98        3.57      0.87 o 
   3  -5   9       15.05       18.91      1.47 o 
   4  -5   9        6.08        6.63      1.99 o 
  -4  -4   9       41.04       41.18      5.31 o 
  -3  -4   9       27.56       27.96      2.49 o 
  -2  -4   9       87.57       79.58      2.87 o 
  -1  -4   9       26.43       26.98      1.44 o 
   0  -4   9       18.45       19.33      0.87 o 
   1  -4   9      410.63      438.76      7.52 o 
   2  -4   9      657.79      720.50     14.17 o 
   3  -4   9       23.50       29.97      2.77 o 
   4  -4   9       79.80       84.10      4.68 o 
  -4  -3   9        1.46        3.04      2.43 o 
  -3  -3   9        6.30        6.79      1.66 o 
  -2  -3   9        5.40        7.32      1.19 o 
  -1  -3   9      166.51      146.30      3.80 o 
   0  -3   9     1287.19     1302.91     16.00 o 
   1  -3   9       20.46       23.41      1.05 o 
   2  -3   9      626.15      670.61     13.17 o 
   3  -3   9        3.29        3.75      1.38 o 
   4  -3   9       95.30       85.27      4.59 o 
  -4  -2   9      115.20      130.37      8.16 o 
  -3  -2   9       42.79       46.29      2.14 o 
  -2  -2   9      747.28      750.53     13.60 o 
  -1  -2   9      120.80      114.83      3.03 o 
   0  -2   9       66.66       68.92      1.70 o 
   1  -2   9        0.69        0.91      0.45 o 
   2  -2   9      426.27      475.01      9.60 o 
   3  -2   9        0.00       -0.48      0.95 o 
   4  -2   9        0.50        0.56      1.34 o 
  -4  -1   9       16.57       18.02      3.58 o 
  -3  -1   9      431.35      434.35     19.57 o 
  -2  -1   9       20.23       15.71      1.32 o 
  -1  -1   9      251.65      274.70      4.69 o 
   0  -1   9        5.71        5.93      0.55 o 
   1  -1   9     1167.47     1254.63     17.63 o 
   2  -1   9       46.29       46.18      1.87 o 
   3  -1   9      113.51      107.82      4.17 o 
   4  -1   9      132.56      126.62      5.56 o 
  -4   0   9       51.94       53.74      3.68 o 
  -3   0   9      244.35      259.57      7.34 o 
  -2   0   9      434.05      432.62      8.37 o 
  -1   0   9     2017.15     1925.40     24.37 o 
   0   0   9      180.43      156.38      2.67 o 
   1   0   9       21.39       18.46      0.90 o 
   2   0   9     1178.61     1194.45     19.46 o 
   3   0   9       19.33       17.58      2.75 o 
   4   0   9       35.83       33.65      4.53 o 
  -4   1   9        1.02        1.57      1.65 o 
  -3   1   9      212.66      213.77      7.58 o 
  -2   1   9     1626.19     1598.36     25.06 o 
  -1   1   9       85.81       94.89      2.35 o 
   0   1   9       52.00       41.76      1.38 o 
   1   1   9      482.31      518.65      7.69 o 
   2   1   9        0.92        0.92      0.58 o 
   3   1   9       27.42       29.16      1.77 o 
   4   1   9        2.11        2.28      1.04 o 
  -4   2   9        0.00       -1.36      2.33 o 
  -3   2   9      110.76      101.85      3.43 o 
  -2   2   9       63.32       55.35      2.53 o 
  -1   2   9      377.55      387.33      5.55 o 
   0   2   9       42.92       42.40      1.29 o 
   1   2   9      130.14      118.40      3.10 o 
   2   2   9       79.33       76.92      2.08 o 
   3   2   9       88.18       92.60      3.03 o 
  -4   3   9       11.35        4.26      1.97 o 
  -3   3   9      508.94      499.59     11.63 o 
  -2   3   9        9.67        7.24      1.01 o 
  -1   3   9      413.90      400.13      5.34 o 
   0   3   9      105.74       96.97      2.01 o 
   1   3   9      328.94      336.04      7.17 o 
   2   3   9      462.64      461.06     10.62 o 
   3   3   9       17.39       14.83      1.66 o 
  -4   4   9       13.37       15.54      1.64 o 
  -3   4   9      271.41      258.52      7.01 o 
  -2   4   9       39.51       43.14      2.51 o 
  -1   4   9       32.16       29.15      1.22 o 
   0   4   9      184.03      184.90      3.30 o 
   1   4   9       22.28       22.86      1.34 o 
   2   4   9        3.76        3.32      0.87 o 
   3   4   9      174.88      169.51      5.93 o 
  -4   5   9        8.14       10.25      1.66 o 
  -3   5   9       85.71       91.49      3.28 o 
  -2   5   9      307.99      282.09      5.56 o 
  -1   5   9        2.38        1.10      0.76 o 
   0   5   9      228.85      207.46      3.63 o 
   1   5   9      564.15      550.56     10.11 o 
   2   5   9        5.41        4.87      0.95 o 
   3   5   9       30.98       36.76      2.92 o 
  -3   6   9      409.65      413.91      9.20 o 
  -2   6   9        0.37       -1.56      0.92 o 
  -1   6   9      662.89      631.22      9.19 o 
   0   6   9      285.14      297.34      5.60 o 
   1   6   9        6.97        4.79      0.92 o 
   2   6   9        3.31        1.43      0.93 o 
   3   6   9        5.86        4.44      1.61 o 
  -3   7   9       81.41       90.49      3.56 o 
  -2   7   9       50.40       43.01      2.27 o 
  -1   7   9       20.96       16.61      1.29 o 
   0   7   9      270.06      272.96      5.85 o 
   1   7   9       27.65       26.69      1.80 o 
   2   7   9        3.24       -0.10      0.98 o 
  -3   8   9        0.13        0.57      1.44 o 
  -2   8   9       95.98       91.87      3.23 o 
  -1   8   9       12.72        6.32      1.17 o 
   0   8   9       84.53       88.32      2.92 o 
   1   8   9      869.08      878.47     17.76 o 
   2   8   9        8.13        5.53      1.27 o 
  -3   9   9       94.29       92.33      4.24 o 
  -2   9   9       40.79       35.27      2.42 o 
  -1   9   9      315.67      344.38      7.28 o 
   0   9   9        4.41        4.15      1.12 o 
   1   9   9      130.38      140.37      4.51 o 
  -2  10   9       25.46       24.41      2.26 o 
  -1  10   9       28.18       28.96      2.06 o 
   0  10   9       79.45       87.02      3.33 o 
   1  10   9        1.71       -1.28      1.36 o 
  -1  11   9       60.29       68.30      3.36 o 
   0  11   9       27.78       25.36      2.03 o 
   0 -13  10        1.83        0.65      1.48 o 
   1 -13  10        0.23       -0.85      1.85 o 
  -1 -12  10       55.39       58.88      4.14 o 
   0 -12  10        8.84        6.47      1.54 o 
   1 -12  10       94.09      103.65      4.89 o 
   2 -12  10       72.43       71.64      3.69 o 
  -1 -11  10      148.38      163.59      4.05 o 
   0 -11  10       37.00       35.70      2.52 o 
   1 -11  10      476.53      518.93     11.17 o 
   2 -11  10       84.89       99.03      3.71 o 
  -2 -10  10      183.08      183.68      5.47 o 
  -1 -10  10       68.16       74.27      3.96 o 
   0 -10  10       17.51       18.95      1.58 o 
   1 -10  10        9.01       11.40      1.46 o 
   2 -10  10        0.13       -0.25      1.28 o 
   3 -10  10        0.07        0.16      1.34 o 
  -2  -9  10       10.18        9.12      1.60 o 
  -1  -9  10       89.31       85.02      2.70 o 
   0  -9  10      110.60      105.74      3.23 o 
   1  -9  10      129.45      136.43      3.43 o 
   2  -9  10        0.27       -0.95      1.23 o 
   3  -9  10        0.72        0.66      1.33 o 
  -3  -8  10        5.55        4.01      2.42 o 
  -2  -8  10      225.31      221.35      5.96 o 
  -1  -8  10      502.78      478.28      8.59 o 
   0  -8  10      246.02      244.09      5.10 o 
   1  -8  10        3.06        3.07      0.89 o 
   2  -8  10      162.35      166.74      4.52 o 
   3  -8  10      450.44      446.47     10.76 o 
  -3  -7  10       91.80      107.85      5.16 o 
  -2  -7  10       44.11       37.02      2.30 o 
  -1  -7  10       14.42       19.45      1.34 o 
   0  -7  10       98.07       87.80      2.14 o 
   1  -7  10       65.51       68.11      2.28 o 
   2  -7  10       52.17       51.18      2.34 o 
   3  -7  10        0.56        0.98      1.13 o 
  -3  -6  10       16.66       16.72      2.39 o 
  -2  -6  10       64.42       61.05      3.12 o 
  -1  -6  10       16.70       14.48      1.21 o 
   0  -6  10        8.78       10.68      0.99 o 
   1  -6  10      963.31     1029.05     16.65 o 
   2  -6  10     1141.40     1225.60     22.89 o 
   3  -6  10       91.51       89.94      3.38 o 
   4  -6  10      181.81      177.05      7.54 o 
  -3  -5  10      335.01      338.36     14.95 o 
  -2  -5  10      322.61      319.73      7.44 o 
  -1  -5  10      439.20      399.74      7.19 o 
   0  -5  10        0.03       -1.42      0.71 o 
   1  -5  10     1053.13     1092.70     17.48 o 
   2  -5  10        0.11       -1.10      0.72 o 
   3  -5  10      216.69      216.83      8.08 o 
   4  -5  10        0.91        0.44      1.67 o 
  -3  -4  10      297.32      317.10     11.88 o 
  -2  -4  10       21.72       23.71      1.49 o 
  -1  -4  10      115.40      115.12      3.13 o 
   0  -4  10        9.27       10.15      0.77 o 
   1  -4  10        1.19        1.26      0.53 o 
   2  -4  10       99.95      111.65      3.54 o 
   3  -4  10       21.21       18.55      2.38 o 
   4  -4  10       30.94       27.34      2.98 o 
  -4  -3  10        1.54        0.29      1.55 o 
  -3  -3  10      225.98      224.03      6.45 o 
  -2  -3  10      655.38      668.05     12.38 o 
  -1  -3  10      225.72      219.88      4.73 o 
   0  -3  10       39.26       37.25      1.20 o 
   1  -3  10       68.82       67.95      1.77 o 
   2  -3  10      487.32      487.18     10.00 o 
   3  -3  10      581.11      585.94     17.31 o 
   4  -3  10       35.83       36.95      3.34 o 
  -4  -2  10      128.04      146.19      9.93 o 
  -3  -2  10        5.77        4.73      1.19 o 
  -2  -2  10        0.82       -0.65      0.91 o 
  -1  -2  10       13.76       16.62      1.19 o 
   0  -2  10      171.53      147.97      2.39 o 
   1  -2  10      634.05      632.93      9.42 o 
   2  -2  10        7.54        7.81      0.99 o 
   3  -2  10      141.46      143.61      5.15 o 
   4  -2  10        9.57        7.64      1.85 o 
  -4  -1  10      100.11      110.44      4.96 o 
  -3  -1  10       60.09       61.63      3.22 o 
  -2  -1  10       38.10       33.23      1.82 o 
  -1  -1  10       88.51       86.19      2.05 o 
   0  -1  10       56.27       53.53      1.34 o 
   1  -1  10        0.07       -0.25      0.41 o 
   2  -1  10      173.90      173.29      3.72 o 
   3  -1  10      393.91      383.81     10.53 o 
   4  -1  10       18.78       17.97      2.42 o 
  -4   0  10        7.23        4.92      2.12 o 
  -3   0  10        1.81        0.48      1.14 o 
  -2   0  10     1061.20     1028.13     18.41 o 
  -1   0  10      150.62      142.87      2.63 o 
   0   0  10      881.95      873.60     11.65 o 
   1   0  10        0.33        0.32      0.41 o 
   2   0  10     1036.93     1063.37     17.57 o 
   3   0  10       18.42       18.11      1.52 o 
   4   0  10      116.73      105.03      3.76 o 
  -4   1  10      177.20      184.29     10.72 o 
  -3   1  10       29.47       30.70      1.99 o 
  -2   1  10      482.64      471.66      8.21 o 
  -1   1  10      843.60      843.16     10.35 o 
   0   1  10     1090.02     1044.68     14.15 o 
   1   1  10        0.65        0.45      0.48 o 
   2   1  10       49.72       46.94      1.72 o 
   3   1  10      212.84      190.06      4.92 o 
  -4   2  10       48.36       50.75     11.71 o 
  -3   2  10       76.57       65.90      2.90 o 
  -2   2  10      279.67      288.81      5.52 o 
  -1   2  10      754.63      745.18      9.32 o 
   0   2  10      116.36      121.08      2.35 o 
   1   2  10       48.76       47.31      2.07 o 
   2   2  10       64.42       65.12      2.44 o 
   3   2  10       65.28       61.84      4.60 o 
  -4   3  10        0.19        1.96      1.93 o 
  -3   3  10       67.32       64.02      3.13 o 
  -2   3  10       25.00       17.69      1.30 o 
  -1   3  10      196.53      184.50      3.69 o 
   0   3  10      851.50      805.79     12.12 o 
   1   3  10      122.89      119.05      3.04 o 
   2   3  10      136.91      134.12      4.11 o 
   3   3  10       13.89        8.82      2.34 o 
  -4   4  10       93.37       89.03      6.06 o 
  -3   4  10        0.59        0.93      1.13 o 
  -2   4  10      442.07      459.35      8.24 o 
  -1   4  10       22.44       19.36      1.16 o 
   0   4  10      383.17      366.47      5.72 o 
   1   4  10       41.04       38.62      1.77 o 
   2   4  10       40.08       37.42      1.95 o 
   3   4  10       49.69       43.74      4.02 o 
  -3   5  10        2.21        0.46      1.22 o 
  -2   5  10       83.06       77.78      2.59 o 
  -1   5  10       76.97       70.79      2.06 o 
   0   5  10        9.24        7.21      0.84 o 
   1   5  10       12.55        9.54      1.09 o 
   2   5  10       43.69       43.50      2.21 o 
   3   5  10       17.98       18.45      1.87 o 
  -3   6  10       31.35       27.52      2.12 o 
  -2   6  10      196.94      197.22      4.36 o 
  -1   6  10      467.73      456.02      7.43 o 
   0   6  10        9.93        8.30      1.06 o 
   1   6  10      510.68      514.35      9.69 o 
   2   6  10      343.05      352.51      7.77 o 
  -3   7  10       11.58        7.07      2.35 o 
  -2   7  10      400.92      404.77      8.11 o 
  -1   7  10        5.22        8.30      1.21 o 
   0   7  10      322.03      310.07      6.57 o 
   1   7  10       60.93       68.40      2.78 o 
   2   7  10       24.75       23.07      1.93 o 
  -3   8  10       21.22       22.71      1.81 o 
  -2   8  10       16.85       22.89      1.84 o 
  -1   8  10       17.92       21.12      1.64 o 
   0   8  10        1.84        1.32      1.05 o 
   1   8  10       12.80       11.01      1.44 o 
   2   8  10        6.25        5.11      1.32 o 
  -2   9  10        0.03       -1.99      1.43 o 
  -1   9  10      276.77      290.65      6.47 o 
   0   9  10        1.28        0.58      1.18 o 
   1   9  10       35.77       37.11      4.01 o 
  -2  10  10       61.59       74.86      3.60 o 
  -1  10  10       70.35       71.89      3.08 o 
   0  10  10       82.26       98.51      3.64 o 
   0 -12  11        1.19        0.40      1.36 o 
   1 -12  11       55.70       59.20      3.84 o 
  -1 -11  11       82.34       89.65      3.81 o 
   0 -11  11       76.93       77.70      3.21 o 
   1 -11  11       17.43       14.75      1.70 o 
   2 -11  11      252.97      275.40      9.66 o 
  -2 -10  11       56.09       74.17      3.56 o 
  -1 -10  11       78.55       76.20      2.69 o 
   0 -10  11      200.63      205.67      5.17 o 
   1 -10  11       22.19       23.29      1.80 o 
   2 -10  11      191.22      216.38      5.76 o 
   3 -10  11        0.29        1.67      1.55 o 
  -2  -9  11        9.22        6.41      1.62 o 
  -1  -9  11      251.08      227.06      6.15 o 
   0  -9  11        8.09        8.20      1.24 o 
   1  -9  11        2.44        0.48      1.11 o 
   2  -9  11        3.53        4.14      1.29 o 
   3  -9  11      146.70      148.65      5.14 o 
  -2  -8  11       39.28       39.27      2.53 o 
  -1  -8  11       33.27       30.23      1.69 o 
   0  -8  11      111.17       99.17      3.02 o 
   1  -8  11      315.13      328.92      6.44 o 
   2  -8  11      214.58      223.29      5.50 o 
   3  -8  11        0.46        0.60      1.26 o 
  -3  -7  11      112.24      117.71      6.24 o 
  -2  -7  11        2.10        2.07      1.84 o 
  -1  -7  11      296.83      287.93      5.69 o 
   0  -7  11      638.30      612.80     10.57 o 
   1  -7  11      403.27      428.48      7.75 o 
   2  -7  11      153.72      168.54      4.34 o 
   3  -7  11       86.43       76.22      3.30 o 
  -3  -6  11       56.70       53.44      2.55 o 
  -2  -6  11        4.24        5.65      1.14 o 
  -1  -6  11       18.53       17.71      1.32 o 
   0  -6  11       19.34       13.10      1.15 o 
   1  -6  11      440.33      450.32      8.01 o 
   2  -6  11      121.92      126.24      3.72 o 
   3  -6  11      248.08      243.21      6.47 o 
  -3  -5  11        5.97        6.88      1.26 o 
  -2  -5  11       20.15       24.36      1.63 o 
  -1  -5  11      463.71      432.94      7.17 o 
   0  -5  11       27.80       25.80      1.70 o 
   1  -5  11      165.89      168.61      3.51 o 
   2  -5  11      527.40      546.45     10.25 o 
   3  -5  11      949.28      915.16     19.42 o 
  -3  -4  11       30.84       35.61      2.18 o 
  -2  -4  11      728.99      689.89     12.85 o 
  -1  -4  11      174.93      169.14      3.53 o 
   0  -4  11      282.50      275.65      4.15 o 
   1  -4  11       17.34       18.48      1.00 o 
   2  -4  11      161.61      164.75      4.40 o 
   3  -4  11        3.86        4.94      1.67 o 
  -3  -3  11        8.92       10.35      1.46 o 
  -2  -3  11      225.59      228.54      5.23 o 
  -1  -3  11       90.89       96.21      2.51 o 
   0  -3  11        5.37        5.78      0.68 o 
   1  -3  11       18.98       19.68      1.12 o 
   2  -3  11       48.35       48.52      2.40 o 
   3  -3  11        2.28        1.55      1.44 o 
  -3  -2  11        3.27       -0.58      1.23 o 
  -2  -2  11      611.83      601.08     11.37 o 
  -1  -2  11     1845.88     1803.35     26.19 o 
   0  -2  11      327.71      350.53      4.53 o 
   1  -2  11      132.67      131.11      2.75 o 
   2  -2  11       22.23       20.35      1.30 o 
   3  -2  11      172.00      157.25      5.57 o 
  -4  -1  11       89.78       91.93      8.85 o 
  -3  -1  11      275.57      285.60      6.90 o 
  -2  -1  11        0.83       -1.47      0.78 o 
  -1  -1  11        0.23       -1.68      0.84 o 
   0  -1  11       39.27       40.94      1.80 o 
   1  -1  11        8.01        5.74      0.71 o 
   2  -1  11       38.76       33.43      2.02 o 
   3  -1  11        0.05        0.73      0.91 o 
  -4   0  11       12.89        8.60      2.33 o 
  -3   0  11       47.65       53.39      2.70 o 
  -2   0  11       16.09       16.91      1.21 o 
  -1   0  11       14.49       13.31      0.96 o 
   0   0  11      276.67      272.52      4.28 o 
   1   0  11       12.89       14.26      1.08 o 
   2   0  11       26.92       26.82      1.41 o 
   3   0  11      199.28      193.56      5.10 o 
  -4   1  11       35.73       32.01      3.35 o 
  -3   1  11       28.00       30.88      2.19 o 
  -2   1  11        3.07        3.83      0.92 o 
  -1   1  11     1434.36     1415.20     18.35 o 
   0   1  11      658.98      647.08      8.83 o 
   1   1  11      798.77      816.60     12.69 o 
   2   1  11        0.03        1.02      0.67 o 
   3   1  11      445.43      424.72     10.55 o 
  -4   2  11       36.52       32.23      8.89 o 
  -3   2  11      366.56      361.26      8.44 o 
  -2   2  11        4.61        4.46      1.00 o 
  -1   2  11      284.36      274.85      4.36 o 
   0   2  11      542.34      533.44      7.86 o 
   1   2  11      191.18      179.60      3.89 o 
   2   2  11       64.87       69.97      2.42 o 
   3   2  11       16.05       15.07      1.87 o 
  -3   3  11        7.83       10.27      1.97 o 
  -2   3  11      375.16      350.48      6.66 o 
  -1   3  11      380.44      396.71      6.16 o 
   0   3  11       48.88       49.05      1.64 o 
   1   3  11       46.86       46.95      1.98 o 
   2   3  11      204.31      197.05      4.82 o 
   3   3  11        6.28        5.49      1.61 o 
  -3   4  11        3.27        2.21      1.45 o 
  -2   4  11      289.40      306.72      7.64 o 
  -1   4  11        2.36        1.11      0.78 o 
   0   4  11      129.78      125.35      2.68 o 
   1   4  11      446.54      453.89      8.67 o 
   2   4  11      136.50      132.78      3.76 o 
   3   4  11       30.49       32.37      3.49 o 
  -3   5  11      126.40      131.99      4.22 o 
  -2   5  11       19.63       23.93      1.51 o 
  -1   5  11       80.28       79.72      2.41 o 
   0   5  11       11.95        9.79      0.99 o 
   1   5  11      108.11      105.64      3.03 o 
   2   5  11       12.31       11.63      1.46 o 
  -3   6  11        8.30        7.36      1.67 o 
  -2   6  11       65.40       62.18      2.68 o 
  -1   6  11        7.94        7.74      1.26 o 
   0   6  11      409.02      397.06      7.99 o 
   1   6  11        4.57        3.54      0.98 o 
   2   6  11       80.18       87.19      3.10 o 
  -3   7  11       29.60       35.52      2.62 o 
  -2   7  11      147.54      145.37      4.09 o 
  -1   7  11      158.88      159.04      3.97 o 
   0   7  11      308.08      311.84      6.65 o 
   1   7  11        0.34       -0.93      1.01 o 
   2   7  11      402.28      425.26     10.69 o 
  -2   8  11       11.22        8.27      2.38 o 
  -1   8  11      115.77      129.72      3.62 o 
   0   8  11        3.21        1.89      1.20 o 
   1   8  11       42.06       38.61      3.23 o 
  -2   9  11       50.16       57.77      4.86 o 
  -1   9  11        6.89        4.94      1.44 o 
   0   9  11       73.30       85.04      3.38 o 
   1   9  11       43.41       46.59      3.24 o 
  -1  10  11        1.63        1.32      1.48 o 
   0  10  11      224.92      257.77      6.61 o 
   0 -12  12      105.26      107.78      3.90 o 
   1 -12  12       19.19       19.40      2.51 o 
  -1 -11  12       10.04        6.98      1.35 o 
   0 -11  12        1.27        1.88      1.38 o 
   1 -11  12       21.69       17.66      2.09 o 
   2 -11  12      221.64      239.54      7.18 o 
  -1 -10  12        5.54        4.18      1.22 o 
   0 -10  12      430.91      424.34      9.01 o 
   1 -10  12       32.84       34.32      2.44 o 
   2 -10  12       88.51       94.65      4.76 o 
  -2  -9  12      215.28      244.21      9.97 o 
  -1  -9  12       43.78       49.20      2.27 o 
   0  -9  12      127.38      119.76      3.78 o 
   1  -9  12       58.38       60.57      2.83 o 
   2  -9  12        8.07        7.35      1.54 o 
   3  -9  12        5.05        5.55      1.61 o 
  -2  -8  12        6.99        7.63      1.70 o 
  -1  -8  12       16.95       16.25      1.43 o 
   0  -8  12      182.74      165.08      4.08 o 
   1  -8  12       54.21       58.66      3.26 o 
   2  -8  12       18.88       18.68      1.62 o 
   3  -8  12        0.48       -1.23      1.19 o 
  -3  -7  12       97.85      102.38      3.74 o 
  -2  -7  12      176.88      170.72      4.84 o 
  -1  -7  12      110.28      118.62      3.27 o 
   0  -7  12      147.25      155.53      3.87 o 
   1  -7  12       54.58       49.84      2.16 o 
   2  -7  12      240.33      239.34      5.13 o 
   3  -7  12       73.32       66.57      3.18 o 
  -3  -6  12       19.25       16.87      1.79 o 
  -2  -6  12      238.62      223.48      5.31 o 
  -1  -6  12        4.85        1.76      0.96 o 
   0  -6  12      101.92       97.27      2.67 o 
   1  -6  12      285.32      292.08      6.16 o 
   2  -6  12      320.23      325.88      7.32 o 
   3  -6  12      487.86      477.51     11.20 o 
  -3  -5  12       67.79       64.21      2.95 o 
  -2  -5  12       86.61       71.44      2.70 o 
  -1  -5  12      218.89      198.96      4.80 o 
   0  -5  12        0.14       -0.22      0.78 o 
   1  -5  12      208.15      203.91      3.85 o 
   2  -5  12      584.82      577.94     10.79 o 
   3  -5  12      102.15      100.58      3.54 o 
  -3  -4  12      118.30      133.97      4.20 o 
  -2  -4  12       10.33        9.11      1.32 o 
  -1  -4  12      306.55      340.22      5.96 o 
   0  -4  12      770.82      739.21     13.41 o 
   1  -4  12       26.22       28.33      1.38 o 
   2  -4  12      133.40      128.67      3.79 o 
   3  -4  12      145.04      140.07      4.16 o 
  -3  -3  12       76.10       84.37      3.75 o 
  -2  -3  12       65.86       78.18      2.84 o 
  -1  -3  12      863.84      793.54     12.20 o 
   0  -3  12        4.53        4.83      0.70 o 
   1  -3  12       34.55       33.71      1.44 o 
   2  -3  12        9.69        8.81      1.03 o 
   3  -3  12        7.96        8.29      2.89 o 
  -3  -2  12        0.66       -0.53      1.25 o 
  -2  -2  12        0.19       -0.99      0.78 o 
  -1  -2  12       41.41       42.65      2.11 o 
   0  -2  12       95.16       98.48      1.97 o 
   1  -2  12      182.25      182.30      3.46 o 
   2  -2  12       52.74       52.46      2.02 o 
   3  -2  12       81.50       81.20      3.12 o 
  -3  -1  12      116.45      122.91      4.15 o 
  -2  -1  12        3.46        2.67      0.97 o 
  -1  -1  12      714.29      699.72      9.62 o 
   0  -1  12     1684.25     1678.41     19.69 o 
   1  -1  12      235.27      242.54      4.23 o 
   2  -1  12       63.48       59.90      2.10 o 
   3  -1  12        0.03       -0.76      1.07 o 
  -3   0  12      167.70      180.33      6.97 o 
  -2   0  12      199.18      203.81      4.35 o 
  -1   0  12       59.79       52.49      1.99 o 
   0   0  12       64.90       56.90      1.96 o 
   1   0  12       48.28       52.14      1.68 o 
   2   0  12       87.21       88.33      2.55 o 
   3   0  12       45.68       44.75      2.40 o 
  -3   1  12        0.29       -1.12      1.30 o 
  -2   1  12       14.41       10.01      1.17 o 
  -1   1  12      308.89      311.81      5.29 o 
   0   1  12        1.05        0.96      0.68 o 
   1   1  12      951.30      950.14     14.72 o 
   2   1  12        9.86       10.44      1.06 o 
   3   1  12       21.26       22.73      1.84 o 
  -3   2  12      241.39      262.28      9.16 o 
  -2   2  12       23.49       22.22      1.51 o 
  -1   2  12        1.15        2.79      0.94 o 
   0   2  12     1012.89      992.31     13.89 o 
   1   2  12      658.23      668.27     10.97 o 
   2   2  12      280.79      291.49      6.39 o 
   3   2  12        0.17        1.24      1.26 o 
  -3   3  12       34.89       30.71      2.31 o 
  -2   3  12      292.13      281.02      5.71 o 
  -1   3  12        0.15        0.17      0.85 o 
   0   3  12       13.12       10.30      0.93 o 
   1   3  12      137.04      139.03      3.58 o 
   2   3  12        0.08       -0.91      0.93 o 
   3   3  12       92.12       90.20      4.35 o 
  -3   4  12       19.02       14.57      1.78 o 
  -2   4  12       38.14       34.39      2.51 o 
  -1   4  12      613.00      588.32      9.24 o 
   0   4  12      406.58      404.39      6.70 o 
   1   4  12       40.15       38.80      2.15 o 
   2   4  12        6.63        6.49      1.24 o 
  -3   5  12      234.54      239.99      6.36 o 
  -2   5  12       15.14       14.05      1.46 o 
  -1   5  12      347.09      377.61      6.47 o 
   0   5  12        2.13        1.37      0.81 o 
   1   5  12        2.76        3.16      0.96 o 
   2   5  12       51.55       53.06      2.53 o 
  -3   6  12       95.70      109.17      4.42 o 
  -2   6  12       49.18       55.98      2.63 o 
  -1   6  12       21.36       21.58      1.64 o 
   0   6  12       29.56       26.60      1.81 o 
   1   6  12        5.96        5.14      1.13 o 
   2   6  12        2.05        2.71      1.23 o 
  -2   7  12      197.18      236.61      6.16 o 
  -1   7  12      124.19      128.67      3.59 o 
   0   7  12      120.77      129.91      4.14 o 
   1   7  12      445.99      458.28     10.21 o 
  -2   8  12       79.13       94.30      4.77 o 
  -1   8  12      134.17      144.39      3.92 o 
   0   8  12       48.96       47.06      2.65 o 
   1   8  12       82.17       90.36      4.20 o 
  -1   9  12        0.03       -2.48      1.31 o 
   0   9  12        0.03        0.33      1.26 o 
   0 -11  13      122.77      122.43      4.07 o 
   1 -11  13       84.40       96.33      4.03 o 
  -1 -10  13       60.52       61.44      2.74 o 
   0 -10  13        9.42       11.23      1.66 o 
   1 -10  13       17.96       14.96      1.97 o 
   2 -10  13       85.55       79.07     10.32 o 
  -2  -9  13      104.52      108.77      4.37 o 
  -1  -9  13      162.03      156.76      4.34 o 
   0  -9  13        2.79        1.68      1.34 o 
   1  -9  13      634.90      641.28     13.38 o 
   2  -9  13        0.00        0.30      1.19 o 
  -2  -8  13       42.94       35.00      2.61 o 
  -1  -8  13       58.58       73.41      2.69 o 
   0  -8  13        0.22       -0.41      1.18 o 
   1  -8  13       75.05       73.46      3.42 o 
   2  -8  13        8.61        7.00      1.30 o 
   3  -8  13        4.99        2.10      1.38 o 
  -2  -7  13        0.42       -0.27      1.18 o 
  -1  -7  13        2.54        1.58      1.05 o 
   0  -7  13      199.86      200.89      4.95 o 
   1  -7  13       77.88       76.97      3.28 o 
   2  -7  13      235.77      231.82      5.87 o 
   3  -7  13        3.04        2.95      1.30 o 
  -3  -6  13        6.51        6.66      1.62 o 
  -2  -6  13      316.77      312.15      7.40 o 
  -1  -6  13      293.05      303.83      6.08 o 
   0  -6  13      148.89      162.01      3.78 o 
   1  -6  13      104.21      109.52      2.75 o 
   2  -6  13        7.90        7.35      1.25 o 
   3  -6  13       34.57       35.88      2.42 o 
  -3  -5  13       98.78      105.14      4.58 o 
  -2  -5  13       18.99       18.40      2.05 o 
  -1  -5  13      234.34      216.29      4.37 o 
   0  -5  13       41.92       33.99      1.74 o 
   1  -5  13       11.71       13.63      1.03 o 
   2  -5  13       22.33       23.31      1.60 o 
   3  -5  13      134.44      128.09      4.18 o 
  -3  -4  13        2.44        2.31      1.35 o 
  -2  -4  13        0.04       -0.66      1.11 o 
  -1  -4  13       97.57       75.39      2.37 o 
   0  -4  13      938.35      906.51     13.19 o 
   1  -4  13        4.34        3.15      0.81 o 
   2  -4  13      328.07      320.75      5.89 o 
   3  -4  13      331.89      301.49      7.48 o 
  -3  -3  13        9.00        9.51      1.67 o 
  -2  -3  13      198.46      215.76      4.57 o 
  -1  -3  13        0.42        0.63      0.87 o 
   0  -3  13      677.13      719.95     10.20 o 
   1  -3  13      462.37      451.01      7.19 o 
   2  -3  13       11.64       11.03      1.17 o 
   3  -3  13       12.05       10.59      1.60 o 
  -3  -2  13      108.60      110.82      4.23 o 
  -2  -2  13       75.92       72.41      2.48 o 
  -1  -2  13        3.50        6.67      0.90 o 
   0  -2  13      512.46      492.24      7.33 o 
   1  -2  13      309.98      323.31      5.44 o 
   2  -2  13        4.37        3.04      0.85 o 
   3  -2  13        0.29       -0.70      1.00 o 
  -3  -1  13       79.42       79.78      4.72 o 
  -2  -1  13       24.08       17.99      1.46 o 
  -1  -1  13       64.31       62.82      2.08 o 
   0  -1  13        3.99        2.71      0.86 o 
   1  -1  13       38.51       40.78      1.61 o 
   2  -1  13      234.61      224.09      4.80 o 
   3  -1  13       36.20       34.18      2.26 o 
  -3   0  13       38.12       40.34      2.61 o 
  -2   0  13      340.57      345.71      6.64 o 
  -1   0  13        6.47        8.82      1.08 o 
   0   0  13      292.31      285.85      5.11 o 
   1   0  13      484.96      479.35      7.46 o 
   2   0  13       72.71       73.26      2.41 o 
   3   0  13        2.04        2.30      1.09 o 
  -3   1  13       41.68       46.99      3.43 o 
  -2   1  13      142.61      141.56      3.60 o 
  -1   1  13       15.51       18.48      1.36 o 
   0   1  13      166.74      160.75      3.19 o 
   1   1  13      297.52      296.54      5.99 o 
   2   1  13       28.34       28.76      1.81 o 
   3   1  13      242.22      235.74      7.20 o 
  -3   2  13       22.15       23.10      2.24 o 
  -2   2  13       13.07       13.77      1.40 o 
  -1   2  13      261.56      241.98      4.77 o 
   0   2  13      497.92      500.41      7.57 o 
   1   2  13        0.78        1.24      0.73 o 
   2   2  13      826.35      818.13     18.40 o 
   3   2  13       21.35       18.14      3.56 o 
  -3   3  13        8.57        7.90      1.58 o 
  -2   3  13      380.19      411.93      7.80 o 
  -1   3  13        1.36        2.36      1.08 o 
   0   3  13       22.86       18.49      1.20 o 
   1   3  13      406.16      391.86      7.78 o 
   2   3  13      262.28      252.79      6.14 o 
  -3   4  13       36.21       45.89      2.71 o 
  -2   4  13        0.46       -0.43      1.24 o 
  -1   4  13       64.50       56.76      2.42 o 
   0   4  13        2.48        3.64      0.87 o 
   1   4  13       50.68       50.48      2.23 o 
   2   4  13        9.83        8.64      2.20 o 
  -3   5  13       91.22      109.27      5.94 o 
  -2   5  13       10.10        9.11      1.43 o 
  -1   5  13      182.35      191.75      5.18 o 
   0   5  13      401.09      391.81      7.15 o 
   1   5  13      308.37      307.89      6.53 o 
   2   5  13       78.89       83.79      3.66 o 
  -2   6  13      182.33      185.12      5.25 o 
  -1   6  13       22.41       16.84      1.82 o 
   0   6  13      136.81      151.08      4.57 o 
   1   6  13        7.80        4.23      1.16 o 
  -2   7  13       15.05       22.50      2.22 o 
  -1   7  13        0.26       -2.30      1.31 o 
   0   7  13        2.37        2.52      1.35 o 
   1   7  13      169.84      175.97      5.04 o 
  -1   8  13      410.33      494.73     14.42 o 
   0   8  13       81.78       89.54      3.60 o 
   0 -11  14      144.56      143.48      4.59 o 
   1 -11  14        0.05       -1.11      1.73 o 
  -1 -10  14        0.86        0.08      1.25 o 
   0 -10  14        8.09        3.72      1.77 o 
   1 -10  14        5.76        5.89      1.90 o 
   2 -10  14       16.06       13.23      1.97 o 
  -1  -9  14      244.24      258.40      6.81 o 
   0  -9  14       37.58       44.63      3.34 o 
   1  -9  14       60.03       65.21      3.57 o 
   2  -9  14       29.51       26.98      2.30 o 
  -2  -8  14      125.22      135.59      5.50 o 
  -1  -8  14      256.02      251.81      5.95 o 
   0  -8  14      154.67      139.21      4.20 o 
   1  -8  14        1.12       -2.19      1.32 o 
   2  -8  14      375.09      366.51      7.95 o 
  -2  -7  14       54.10       53.40      2.71 o 
  -1  -7  14       58.67       51.44      2.52 o 
   0  -7  14       27.60       24.34      1.90 o 
   1  -7  14       39.99       33.54      2.07 o 
   2  -7  14        7.79        7.29      1.35 o 
  -2  -6  14       49.67       46.46      2.52 o 
  -1  -6  14      104.04      100.38      3.09 o 
   0  -6  14        8.48        9.05      1.43 o 
   1  -6  14      345.48      349.73      6.78 o 
   2  -6  14       31.70       33.72      1.97 o 
   3  -6  14      264.27      261.88      7.05 o 
  -2  -5  14        0.74        1.42      1.26 o 
  -1  -5  14      324.69      316.08      5.85 o 
   0  -5  14       89.69      103.43      3.40 o 
   1  -5  14       83.50       84.93      3.01 o 
   2  -5  14        3.19        2.50      0.90 o 
   3  -5  14        0.13       -0.04      1.06 o 
  -3  -4  14        0.40        1.96      1.73 o 
  -2  -4  14       10.65        7.96      1.47 o 
  -1  -4  14       13.37       13.56      1.30 o 
   0  -4  14       88.72       79.72      2.68 o 
   1  -4  14       54.68       45.84      1.83 o 
   2  -4  14      217.51      213.42      4.42 o 
   3  -4  14        5.24        4.48      1.02 o 
  -3  -3  14        0.05       -2.76      1.38 o 
  -2  -3  14      174.25      169.58      3.98 o 
  -1  -3  14       86.96       99.75      2.73 o 
   0  -3  14       93.45       77.16      2.40 o 
   1  -3  14     1117.88     1115.13     16.20 o 
   2  -3  14        6.09        5.12      1.03 o 
   3  -3  14      194.67      180.25      5.73 o 
  -3  -2  14      121.44      131.16      4.57 o 
  -2  -2  14       34.52       29.11      1.68 o 
  -1  -2  14      118.24      131.65      3.26 o 
   0  -2  14       42.47       40.10      1.74 o 
   1  -2  14      533.48      552.76      8.60 o 
   2  -2  14       74.88       69.40      2.46 o 
   3  -2  14        0.61       -0.26      1.04 o 
  -3  -1  14        6.15        4.63      1.71 o 
  -2  -1  14       16.64       10.87      1.40 o 
  -1  -1  14       15.52       12.29      1.26 o 
   0  -1  14       75.42       64.57      2.17 o 
   1  -1  14      151.48      151.47      3.18 o 
   2  -1  14      517.99      522.80      9.57 o 
   3  -1  14        7.58        7.85      1.54 o 
  -3   0  14       57.81       62.42      7.35 o 
  -2   0  14      338.97      361.93      7.01 o 
  -1   0  14       39.21       39.37      1.98 o 
   0   0  14      215.52      217.04      4.27 o 
   1   0  14        8.06        7.05      0.92 o 
   2   0  14       12.16       13.06      1.26 o 
   3   0  14       86.39       82.12      3.62 o 
  -3   1  14      133.88      151.72      5.41 o 
  -2   1  14       48.77       55.98      2.71 o 
  -1   1  14      293.03      288.07      5.50 o 
   0   1  14       13.04       15.57      1.17 o 
   1   1  14        8.57        8.00      1.06 o 
   2   1  14        4.10        3.29      1.07 o 
  -3   2  14        8.01        7.51      1.56 o 
  -2   2  14        2.89        1.12      1.15 o 
  -1   2  14       33.56       31.15      1.82 o 
   0   2  14       37.16       33.48      1.69 o 
   1   2  14      180.21      183.09      3.91 o 
   2   2  14      427.09      417.34     10.43 o 
  -3   3  14       22.25       22.38      2.15 o 
  -2   3  14      178.21      200.25      6.40 o 
  -1   3  14       31.63       36.34      1.95 o 
   0   3  14      463.46      451.89      8.00 o 
   1   3  14      267.07      280.82      6.07 o 
   2   3  14        5.26        2.18      1.24 o 
  -3   4  14       23.88       20.01      2.14 o 
  -2   4  14        6.84        4.55      1.31 o 
  -1   4  14      199.63      219.46      5.70 o 
   0   4  14        5.95        6.30      1.27 o 
   1   4  14      125.40      114.81      3.40 o 
   2   4  14      124.46      113.99      3.76 o 
  -2   5  14        0.41       -2.47      1.30 o 
  -1   5  14       45.31       47.94      2.66 o 
   0   5  14        0.72       -0.74      1.15 o 
   1   5  14       12.77       12.83      1.40 o 
  -2   6  14      164.58      191.61      5.54 o 
  -1   6  14       13.70       13.94      1.77 o 
   0   6  14      184.41      208.12      5.69 o 
   1   6  14       87.53       81.82      2.96 o 
  -1   7  14       19.60       12.94      1.93 o 
   0   7  14        9.32        7.56      1.55 o 
   0 -10  15        3.98        0.95      1.51 o 
   1 -10  15       64.93       63.66      3.81 o 
  -1  -9  15      114.81      146.51      4.33 o 
   0  -9  15        3.63        2.70      1.81 o 
   1  -9  15      180.16      167.54      8.56 o 
   2  -9  15       38.62       37.12      2.31 o 
  -1  -8  15       26.61       25.31      2.12 o 
   0  -8  15      565.77      577.85     13.46 o 
   1  -8  15       22.75       23.33      1.93 o 
   2  -8  15       46.54       43.59      2.65 o 
  -2  -7  15       56.00       56.65      4.79 o 
  -1  -7  15       56.12       59.73      3.19 o 
   0  -7  15      244.68      245.84      7.01 o 
   1  -7  15       30.37       22.69      2.09 o 
   2  -7  15       25.29       21.70      1.69 o 
  -2  -6  15        4.63        3.58      1.47 o 
  -1  -6  15        1.18       -0.33      1.06 o 
   0  -6  15       34.42       29.07      2.37 o 
   1  -6  15      246.99      243.28      5.18 o 
   2  -6  15       68.73       65.77      2.42 o 
  -2  -5  15      135.37      139.20      4.30 o 
  -1  -5  15      160.09      157.64      3.98 o 
   0  -5  15      261.42      259.84      5.44 o 
   1  -5  15       60.10       58.52      2.13 o 
   2  -5  15      187.67      177.74      4.04 o 
  -2  -4  15      197.47      203.57      6.35 o 
  -1  -4  15        3.70        3.58      1.17 o 
   0  -4  15       56.39       51.02      2.11 o 
   1  -4  15       33.48       31.99      1.61 o 
   2  -4  15       10.30        8.38      1.08 o 
  -2  -3  15       19.72       19.59      2.90 o 
  -1  -3  15       69.59       67.51      2.62 o 
   0  -3  15       16.56       17.14      1.44 o 
   1  -3  15        6.75        5.89      0.96 o 
   2  -3  15       18.34       15.31      1.42 o 
  -3  -2  15      501.65      607.67     13.50 o 
  -2  -2  15        1.96       -2.06      1.09 o 
  -1  -2  15      482.56      476.68      9.13 o 
   0  -2  15      156.42      167.64      3.71 o 
   1  -2  15       86.45       81.71      2.34 o 
   2  -2  15      548.03      525.50      9.72 o 
  -3  -1  15       54.90       58.07      6.68 o 
  -2  -1  15       72.73       65.84      2.63 o 
  -1  -1  15       52.82       49.90      2.17 o 
   0  -1  15        6.22        7.51      1.06 o 
   1  -1  15       86.24       85.80      2.33 o 
   2  -1  15      173.86      163.35      4.06 o 
  -3   0  15       91.71      100.81      4.38 o 
  -2   0  15       36.27       34.00      2.03 o 
  -1   0  15       32.74       30.36      1.90 o 
   0   0  15       10.57       11.21      1.15 o 
   1   0  15      203.57      197.13      4.58 o 
   2   0  15       27.82       23.25      1.78 o 
  -3   1  15      126.06      140.70      5.16 o 
  -2   1  15       48.75       50.61      2.60 o 
  -1   1  15      449.56      497.41      9.17 o 
   0   1  15        2.96        2.94      0.96 o 
   1   1  15      242.57      244.55      5.31 o 
   2   1  15        7.81        6.15      1.34 o 
  -3   2  15       79.67       92.13      4.19 o 
  -2   2  15       48.16       47.43      3.65 o 
  -1   2  15       26.63       30.29      1.91 o 
   0   2  15       49.91       45.67      2.02 o 
   1   2  15       10.72       11.56      1.33 o 
   2   2  15       47.91       50.77      2.65 o 
  -2   3  15        7.77        4.29      1.45 o 
  -1   3  15       94.25       98.08      3.63 o 
   0   3  15        1.75        1.17      1.09 o 
   1   3  15       79.52       80.21      2.84 o 
   2   3  15      117.11      107.98      3.73 o 
  -2   4  15       15.44       16.50      1.82 o 
  -1   4  15      203.45      227.67      5.93 o 
   0   4  15       20.19       18.69      1.65 o 
   1   4  15      299.47      291.67      6.39 o 
  -2   5  15        1.74        1.68      1.52 o 
  -1   5  15        0.48        2.20      1.45 o 
   0   5  15       16.72       15.18      1.81 o 
   1   5  15       11.91        9.58      1.39 o 
  -1   6  15       33.23       37.29      2.56 o 
   0   6  15      114.79      124.45      4.29 o 
   0  -9  16       29.73       27.34      2.69 o 
   1  -9  16        9.21        7.89      3.09 o 
  -1  -8  16        2.56        0.89      1.41 o 
   0  -8  16      239.32      275.27      8.64 o 
   1  -8  16        0.29       -1.73      1.26 o 
  -1  -7  16      122.38      118.99      3.60 o 
   0  -7  16       27.83       23.61      2.48 o 
   1  -7  16      471.55      471.24      8.69 o 
   2  -7  16       13.63       10.34      1.43 o 
  -2  -6  16       24.47       23.61      2.18 o 
  -1  -6  16        0.48       -1.83      1.11 o 
   0  -6  16        6.40        3.82      1.43 o 
   1  -6  16       56.25       60.13      2.51 o 
   2  -6  16        7.16        5.80      1.17 o 
  -2  -5  16        3.15       -0.36      1.54 o 
  -1  -5  16       58.46       53.30      2.44 o 
   0  -5  16      126.23      118.77      4.18 o 
   1  -5  16        7.88        4.95      1.31 o 
   2  -5  16      270.42      258.89      5.28 o 
  -2  -4  16      375.28      377.78      7.39 o 
  -1  -4  16      140.90      146.20      3.90 o 
   0  -4  16      219.92      215.59      4.84 o 
   1  -4  16      230.40      230.08      5.16 o 
   2  -4  16       86.04       78.77      2.80 o 
  -2  -3  16       19.81       17.90      1.60 o 
  -1  -3  16       88.71       86.04      3.23 o 
   0  -3  16       25.10       19.92      1.54 o 
   1  -3  16       44.48       45.81      1.95 o 
   2  -3  16      308.87      294.44      6.27 o 
  -2  -2  16        4.02        1.47      1.48 o 
  -1  -2  16      108.02      118.02      3.45 o 
   0  -2  16      282.03      270.21      5.24 o 
   1  -2  16       32.64       32.41      1.58 o 
   2  -2  16        0.12        0.55      0.96 o 
  -2  -1  16      794.37      921.99     16.97 o 
  -1  -1  16        1.57        0.31      1.12 o 
   0  -1  16      409.53      404.49      7.03 o 
   1  -1  16       60.97       58.47      2.18 o 
   2  -1  16       84.66       80.84      2.80 o 
  -2   0  16       28.39       25.48      3.29 o 
  -1   0  16        0.89        0.71      1.20 o 
   0   0  16       58.67       57.43      2.35 o 
   1   0  16       27.80       27.51      1.71 o 
   2   0  16       44.76       38.70      2.76 o 
  -2   1  16       25.16       28.85      2.16 o 
  -1   1  16      198.09      208.31      4.90 o 
   0   1  16      139.71      135.31      3.91 o 
   1   1  16       59.12       55.52      2.11 o 
   2   1  16      134.66      136.09      4.84 o 
  -2   2  16      177.19      185.78      5.05 o 
  -1   2  16       16.99       19.64      1.96 o 
   0   2  16      210.41      224.90      5.35 o 
   1   2  16       22.82       22.33      1.75 o 
  -2   3  16       18.38       19.10      1.93 o 
  -1   3  16        4.62        4.44      1.52 o 
   0   3  16        1.94        2.18      1.19 o 
   1   3  16       11.60       13.53      1.51 o 
  -2   4  16        2.64        6.08      1.70 o 
  -1   4  16       59.48       50.23      2.89 o 
   0   4  16      148.85      155.07      4.31 o 
   1   4  16       22.42       23.88      1.82 o 
  -1   5  16        9.84       11.22      1.88 o 
   0   5  16       53.08       59.14      3.19 o 
   0  -8  17        0.34        1.60      1.78 o 
   1  -8  17       19.03       15.48      1.73 o 
  -1  -7  17      105.79      114.29      4.76 o 
   0  -7  17        4.59        0.42      1.42 o 
   1  -7  17      274.16      302.92      7.21 o 
  -1  -6  17      366.42      398.24     10.46 o 
   0  -6  17      113.53      113.63      3.71 o 
   1  -6  17        4.30        2.42      1.23 o 
  -1  -5  17       44.71       43.52      2.48 o 
   0  -5  17       74.88       79.83      3.09 o 
   1  -5  17        0.41       -2.28      1.14 o 
   2  -5  17       11.35        9.59      1.24 o 
  -2  -4  17       38.03       38.32      2.25 o 
  -1  -4  17       73.47       65.43      3.07 o 
   0  -4  17      141.00      140.84      3.58 o 
   1  -4  17      235.19      229.00      5.76 o 
   2  -4  17        0.12       -1.34      1.06 o 
  -2  -3  17        1.93        0.72      1.33 o 
  -1  -3  17      258.88      243.99      5.90 o 
   0  -3  17       40.21       37.82      1.93 o 
   1  -3  17      127.14      127.72      3.75 o 
   2  -3  17       99.45       87.34      3.10 o 
  -2  -2  17        3.57        2.58      1.48 o 
  -1  -2  17       78.56       86.22      3.13 o 
   0  -2  17        0.08       -1.81      0.90 o 
   1  -2  17       49.71       44.77      2.06 o 
   2  -2  17      210.86      201.66      4.89 o 
  -2  -1  17       61.15       57.37      2.86 o 
  -1  -1  17       32.75       23.84      2.34 o 
   0  -1  17      164.11      174.44      4.66 o 
   1  -1  17      280.04      275.98      6.13 o 
   2  -1  17       43.44       45.73      3.42 o 
  -2   0  17        1.03       -0.02      1.45 o 
  -1   0  17      601.49      694.58     13.09 o 
   0   0  17        0.10       -0.27      1.10 o 
   1   0  17       91.14       89.13      2.96 o 
  -2   1  17        7.76        5.92      1.63 o 
  -1   1  17        0.02       -1.58      1.46 o 
   0   1  17      108.98      118.17      3.70 o 
   1   1  17       61.13       63.09      2.30 o 
  -2   2  17      224.00      257.48      6.51 o 
  -1   2  17        3.45        0.89      1.47 o 
   0   2  17      255.16      255.28      5.96 o 
   1   2  17      117.50      112.50      3.59 o 
  -1   3  17       83.91       82.64      3.61 o 
   0   3  17        1.38        1.00      1.29 o 
   1   3  17       13.25       14.79      1.61 o 
  -1   4  17        3.05        2.88      1.59 o 
   0   4  17       76.79       80.23      3.21 o 
   0  -6  18      177.34      183.28      4.89 o 
   1  -6  18        5.86        3.53      1.31 o 
  -1  -5  18        4.83        2.81      1.52 o 
   0  -5  18      168.82      181.65      4.78 o 
   1  -5  18       23.78       20.87      1.92 o 
  -1  -4  18       16.54       15.31      2.23 o 
   0  -4  18       47.67       40.61      2.32 o 
   1  -4  18      187.58      194.40      5.91 o 
  -1  -3  18       85.90       87.05      3.82 o 
   0  -3  18      127.11      127.38      3.78 o 
   1  -3  18      127.98      126.63      3.82 o 
  -1  -2  18        4.08       -1.73      1.50 o 
   0  -2  18       29.61       24.67      2.42 o 
   1  -2  18        0.07       -0.29      1.32 o 
  -1  -1  18      119.20      135.94      4.03 o 
   0  -1  18      169.92      188.19      4.99 o 
   1  -1  18       42.31       38.44      2.10 o 
  -1   0  18      104.34       97.29      3.97 o 
   0   0  18       23.51       20.49      1.90 o 
   1   0  18       95.35       95.61      3.11 o 
  -1   1  18       13.35       10.66      1.86 o 
   0   1  18      187.74      210.51      5.35 o 
  -1   2  18        0.14        0.57      1.57 o 
   0   2  18       28.75       26.40      2.03 o 
   0  -3  19      123.72      129.73      4.20 o 
   0  -2  19       37.38       28.20      2.24 o 
   0  -1  19        3.25        2.82      1.51 o 
                                                 
